# Supplementary material for: Diversification of mandarin citrus by hybrid speciation and apomixis
Source: Nat Commun. 2021 Jul 26;12:4377. doi: 10.1038/s41467-021-24653-0 (PMC8313541; doi:10.1038/s41467-021-24653-0)
Supplement: Supplementary file 3 — Supplementary Data 1 [file 41467_2021_24653_MOESM3_ESM.xlsx]

## Sheet: Supplementary Data 1
Supplementray Data 1. Samples sequenced in this study.
code	common name	scientific name	cpDNA	remark	sequencing depth	CitRKD1 MITE haplotype	SRA accession	used in MDS (Fig 1a)
SHI	Oogimi-Ishikunibu 1	C. ryukyuensis sp. nov.	C.ryukyuensis		30	null	SRR13261962	yes
RK9	Oogimi-Ishikunibu 2	C. ryukyuensis sp. nov.	C.ryukyuensis		46	null	SRR14482356	yes
RK1	Oogimi-Ishikunibu 3	C. ryukyuensis sp. nov.	C.ryukyuensis		62	null	SRR14482355	yes
RK2	Oogimi-Ishikunibu 4	C. ryukyuensis sp. nov.	C.ryukyuensis		49	null	SRR14482354	yes
R05	Tanibuta (Ginama) 3	C. ryukyuensis sp. nov.	C.ryukyuensis		27	null	SRR14482353	yes
R06	Tanibuta (Ginama) 4	C. ryukyuensis sp. nov.	C.ryukyuensis		23	null	SRR14482352	yes
R20	Tanibuta (Oshikawa) 4	C. ryukyuensis sp. nov.	C.ryukyuensis		49	null	SRR14482351	yes
TBR	Tanibuta (Isagawa)	C. ryukyuensis sp. nov.	C.ryukyuensis		56	null	SRR12854171	yes
SH0	Njakuganii shikuwasha	C. depressa [T]	C.ryukyuensis		80	H1B	SRR14458765	yes
SH1	Kaabishii shikuwasha	C. depressa [T]	C. reticulata		68	H1B	SRR14458787	yes
SH2	Kaachii shikuwasha	C. depressa [T]	C. reticulata		88	H1B	SRR14458775	yes
SH3	Kuganii shikuwasha	C. depressa [T]	C.ryukyuensis		52	H1B	SRR14458786	yes
R01	Shiikuwasha (Katsuyama)	C. depressa [T]	C.ryukyuensis		23	H1B	SRR14458760	yes
R02	Yama Mikanguwa shikuwasha	C. depressa [T]	C.ryukyuensis		31	H1B	SRR14458759	yes
SH4	Seedless shiikuwasha	C. depressa [T]	C. reticulata	somatic mutant of SH2	77	H1B	SRR14458766
TB1	Shiikuwasha (Oogimi) 1	C. depressa [T]	C.ryukyuensis	clonally related to SH0	30	H1B	SRR14458784
TB2	Shiikuwasha (Oogimi) 2	C. depressa [T]	C.ryukyuensis	clonally related to SH0	29	H1B	SRR14458783
R15	Izumi-kuganii shikuwasha	C. depressa [T]	C.ryukyuensis	clonally related to SH0	44	H1B	SRR14458770
SHF	Shiikuwasha (Florida)	C. depressa [T]	C. reticulata	clonally related to SH1	92	H1B	SRR14458785
RK4	Akakunibu 1	C. depressa [T]	C. reticulata	clonally related to SH1	70	H1B	SRR14458764
R16	Shiikuwasha (Katsuudake) 1	C. depressa [T]	C. reticulata	clonally related to SH1	38	H1B	SRR14458769
R18	Shiikuwasha (Katsuudake) 6	C. depressa [T]	C. reticulata	clonally related to SH1	39	H1B	SRR14458767
R10	Shiikuwasha (Awadake) 1	C. depressa [T]	C. reticulata	clonally related to SH2	31	H1B	SRR14458776
SH5	Oogimi-kuganii shikuwasha	C. depressa [T]	C.ryukyuensis	clonally related to SH3	64	H1B	SRR14458762
SH6	Katsuyama-kuganii	C. depressa [T]	C.ryukyuensis	clonally related to SH3	63	H1B	SRR14458761
SH7	Shiikuwasha (Hiji)	C. depressa [T]	C.ryukyuensis	clonally related to SH3	52	H1B	SRR14458779
RK5	Akakunibu 2	C. depressa [T]	C.ryukyuensis	clonally related to SH3	59	H1B	SRR14458763
RK6	Shiikuwasha (Oku)	C. depressa [T]	C.ryukyuensis	clonally related to SH3	63	H1B	SRR14458780
RK7	Shiikuwasha (Oogimi) 3	C. depressa [T]	C.ryukyuensis	clonally related to SH3	58	H1B	SRR14458782
RK8	Shiikuwasha (Oogimi) 4	C. depressa [T]	C.ryukyuensis	clonally related to SH3	70	H1B	SRR14458781
R08	Shiikuwasha (Oshikawa) 1	C. depressa [T]	C.ryukyuensis	clonally related to SH3	33	H1B	SRR14458778
R09	Shiikuwasha (Oshikawa) 2	C. depressa [T]	C.ryukyuensis	clonally related to SH3	36	H1B	SRR14458777
R11	Shiikuwasha (Awadake) 4	C. depressa [T]	C.ryukyuensis	clonally related to SH3	59	H1B	SRR14458774
R12	Shiikuwasha (Ginama) 9	C. depressa [T]	C.ryukyuensis	clonally related to SH3	38	H1B	SRR14458773
R13	Shiikuwasha (Genga)	C. depressa [T]	C.ryukyuensis	clonally related to SH3	40	H1B	SRR14458772
R14	Shiikuwasha (Imadomari)	C. depressa [T]	C.ryukyuensis	clonally related to SH3	42	H1B	SRR14458771
R17	Shiikuwasha (Katsuudake) 5	C. depressa [T]	C.ryukyuensis	clonally related to SH3	44	H1B	SRR14458768
TB0	Tachibana (Hashimoto)	C. tachibana [TS]	C.ryukyuensis		34	H1A	SRR14424833	yes
TB3	Tachibana (Arima) 1	C. tachibana [TS]	C.ryukyuensis	clonally related to TB0	47	H1A	SRR14424830
TB4	Tachibana (Arima) 2	C. tachibana [TS]	C.ryukyuensis	clonally related to TB0	51	H1A	SRR14424829
TB6	Tachibana (Shingu)	C. tachibana [TS]	C.ryukyuensis	clonally related to TB0	51	H1A	SRR14424832
TB7	Tachibana (Suno)	C. tachibana [TS]	C.ryukyuensis	clonally related to TB0	52	H1A	SRR14424831
TB5	Tachibana (Nikou) 2	C. tachibana [TS]	C.ryukyuensis		55	H1A	SRR14424827	yes
TB8	Tachibana (Nikou) 1	C. tachibana [TS]	C.ryukyuensis	clonally related to TB5	27	H1A	SRR14424828
TRG	Tarogayo	C. tarogaro [T]	C. maxima	yukunibu group	69	H1A	SRR14509915	yes
KBU	Kabuchii	C. keraji var. kabuchii [T]	C. maxima	yukunibu group	61	H1A	SRR14509916	yes
OTO	Oto	C. oto [T]	C. maxima	yukunibu group	61	H1A	SRR14509917	yes
R03	Yukunibu (Hama)		C. maxima	yukunibu group	33	H1A	SRR14509914	yes
R04	Unzoki		C. maxima	yukunibu group	34	H1A	SRR14509913	yes
KRJ	Keraji-mikan	C. keraji [T]	C. maxima	yukunibu group	21	H1A/H1A	SRR14509911	yes
R07	Shiikuwasha (Kaneshi)		C. maxima	yukunibu group	23	H1A	SRR14509910	yes
R19	Yukunibu (Ura)		C. maxima	clonally related to R03	42	H1A	SRR14509912
R00	Deedee (Nakijin)	C. maxima x C. depressa	C. maxima	Ryukyu sour orange	18	H1B	SRR14509908	yes
RKG	Rokugatsu-mikan	C. rokugatsu [T]	C.ryukyuensis	C. ryukyuensis x C. aurantium	79	H1B	SRR14509909	yes
RK3	Katsuyama-Ishikunibu	C. reticulata [S]	C. reticulata		49	H1B	SRR14453874	yes
KB1	Kunenbo 1	C. reticulata [S]	C. maxima		26	H1A	SRR14453877
KB2	Kunenbo 2	C. reticulata [S]	C. maxima	clonally related to KB1	22	H1A	SRR14453876
KB3	Kunenbo 3	C. reticulata [S]	C. maxima	clonally related to KB1	25	H1A	SRR14453875	yes
TK0	Tankan 1	C. reticulata [S]	C. reticulata		23	H1B	SRR14453880
TK1	Tankan 2	C. reticulata [S]	C. reticulata	clonally related to TK0	28	H1B	SRR14453879	yes
DDS	Daidai	C. aurantium [S]	C. maxima		86	H1B	SRR14460014	yes
CAR	Shikinari-mikan	Fortunella x C. reticulata [S]	Fortunella	clonally related to calamondin	23	H1B	SRR14460013
CI0	Bushukan 1	C. medica [S]	C. medica		27	null	SRR14460012
CI1	Bushukan 2	C. medica [S]	C. medica	clonally related to CI0	31	null	SRR14460011
CI2	pummelo x Citron	C. maxima x C. medica	C. maxima		20	null	SRR14460010
OBN	Obeni	C. reticulata [S]	C. reticulata	clonally related to Dancy	33	H1B	SRR14453873	yes
ISH	Cleopatra	C. reticulata [S]	C. reticulata	clonally related to Cleopatra	34	H1B	SRR14453878
YZN	Yuzu (Nikou)	C. junos [T]	C. ichangensis		59	H2B	SRR14460018
YZS	Yuzu (Shingu)	C. junos [T]	C. ichangensis	clonally related to YZN	78	H2B	SRR14460017
MUR	Gekitsu	Murraya paniculata	Murraya paniculata		36	null	SRR14460016
TOD	Sarukake-mikan	Toddalia asiatica	Toddalia asiatica		30		SRR14460015
note: Under scientific name, [T]=Tanaka system, [S]=Swingle system, [TS]=both
