# Supplementary material for: Diversification of mandarin citrus by hybrid speciation and apomixis
Source: Nat Commun. 2021 Jul 26;12:4377. doi: 10.1038/s41467-021-24653-0 (PMC8313541; doi:10.1038/s41467-021-24653-0)
Supplement: Supplementary file 4 — Supplementary Data 2 [file 41467_2021_24653_MOESM4_ESM.xlsx]

## Sheet: Supplementary Data 2
Supplementary Data 2. Additional information for new citrus samples sequenced in this study.
Type	Accession name	Source	Site	Code	Wild/Cultivation	Note	GPS coordinates
C. ryukyuensis
	Oogimi-Ishikunibu 1	Oogimi, Oogimi village, Okinawa	Kobashigawa grower	SHI	Wild	10< years old
	Oogimi-Ishikunibu 2	Oogimi, Oogimi village, Okinawa	Kobashigawa grower	RK9	Wild	10 years old
	Oogimi-Ishikunibu 3	Oogimi, Oogimi village, Okinawa	Kobashigawa grower	RK1	Wild	10 years old
	Oogimi-Ishikunibu 4	Oogimi, Oogimi village, Okinawa	Kobashigawa grower	RK2	Wild	10 years old
	Tanibuta (Ginama) 3	Ginama, Kunigami village, Okinawa	Daisekirinzan (theme park)	R05	Wild
	Tanibuta (Ginama) 4	Ginama, Kunigami village, Okinawa	Daisekirinzan (theme park)	R06	Wild
	Tanibuta (Isagawa)	Isagawa, Nago city, Okinawa	Kinjo grower	TBR	Cultivation
	Tanibuta (Oshikawa) 4	Oshikawa, Oogimi village, Okinawa	Mt. Shioyafuji	R20	Wild		26°40'30.2"N 128°07'29.3"E
Shiikuwasha (C. × depressa)
	Kaabishii shiikuwasha	Asahikawa, Nago city, Okinawa	Higa grower	SH1	Cultivation
	Kuganii shiikuwasha	Asahikawa, Nago city, Okinawa	Higa grower	SH3	Cultivation
	Kaachii shiikuwasha	Asahikawa, Nago city, Okinawa	Higa grower	SH2	Cultivation
	Njakuganii shiikuwasha	Asahikawa, Nago city, Okinawa	Higa grower	SH0	Cultivation
	Akakunibu 1	Katsuyama, Nago city, Okinawa	Katsuyama Shekwasha Co., Ltd.	RK4	Wild
	Akakunibu 2	Katsuyama, Nago city, Okinawa	Katsuyama Shekwasha Co., Ltd.	RK5	Wild
	Oogimi-kuganii shiikuwasha	Katsuyama, Nago city, Okinawa	Katsuyama Shekwasha Co., Ltd.	SH5	Cultivation
	Katsuyama-kuganii	Katsuyama, Nago city, Okinawa	Katsuyama Shekwasha Co., Ltd.	SH6	Cultivation
	Shiikuwasha (Katsuyama)	Katsuyama, Nago city, Okinawa	Katsuyama community center	R01	Cultivation
	Yama Mikanguwa	Katsuyama, Nago city, Okinawa	Nakazato grower	R02	Cultivation
	Shiikuwasha (Florida)	USA		SHF
	Shiikuwasha (Oogimi) 1	Oogimi, Oogimi village, Okinawa	Kobashigawa grower	TB1	Cultivation
	Shiikuwasha (Oogimi) 2	Oogimi, Oogimi village, Okinawa	Kobashigawa grower	TB2	Cultivation
	Shiikuwasha (Oogimi) 3	Oogimi, Oogimi village, Okinawa	Kobashigawa grower	RK7	Cultivation	110 years old
	Shiikuwasha (Oogimi) 4	Oogimi, Oogimi village, Okinawa	Kobashigawa grower	RK8	Cultivation	100 years old
	Shiikuwasha (Oku)	Oku, Kunigami village, Okinawa	Miyagi grower	RK6	Cultivation	220 years old
	Shiikuwasha (Hiji)	Isagawa, Nago city, Okinawa	Kinjo grower	SH7	Cultivation
	Shiikuwasha (Oshikawa) 1	Oshikawa, Oogimi village, Okinawa	Mt. Shioyafuji	R08	Wild		26°40'44.6"N 128°07'26.7"E
	Shiikuwasha (Oshikawa) 2	Oshikawa, Oogimi village, Okinawa	Mt. Shioyafuji	R09	Wild		26°40'40.4"N 128°07'27.9"E
	Shiikuwasha (Awadake) 1	Katsuyama, Nago city, Okinawa	Mt. Awadake	R10	Wild		26°37'38.0"N 127°55'41.3"E
	Shiikuwasha (Awadake) 4	Katsuyama, Nago city, Okinawa	Mt. Awadake	R11	Wild		26°37'32.8"N 127°55'42.4"E
	Shiikuwasha (Ginama) 9	Ginama, Kunigami village, Okinawa	Daisekirinzan (theme park)	R12	Wild
	Shiikuwasha (Genga)	Genga, Nago city, Okinawa	Miyazato grower	R13	Cultivation
	Shiikuwasha (Imadomari)	Imadomari, Nakijin village, Okinawa	Shimabukuro grower	R14	Cultivation
	Izumi-kuganii	Izumi, Motobu town, Okinawa	Zamami grower	R15	Cultivation
	Shiikuwasha (Katsuudake) 1	Katsuyama, Nago city, Okinawa	Oshiro grower	R16	Cultivation
	Shiikuwasha (Katsuudake) 5	Katsuyama, Nago city, Okinawa	Oshiro grower	R17	Cultivation
	Shiikuwasha (Katsuudake) 6	Katsuyama, Nago city, Okinawa	Oshiro grower	R18	Cultivation
	Seedless-Shiikuwasha	Nago, Nago city, Okinawa	Okinawa Prefectural Agricultural Research Center	SH4	Cultivation
Tachibana (C. × tachibana)
	Tachibana (Hashimoto)	Hashimoto, Shingu city, Wakayama	Takino grower	TB0	Cultivation
	Tachibana (Shingu)	Shingu, Shingu city, Wakayama	Takino grower	TB6	Cultivation
	Tachibana (Suno)	Suno, Kumano city, Mie	Hamada grower	TB7	Wild
	Tachibana (Arima) 1	Arima, Kumano city, Mie	Hanano Iwaya (outside the protected area)	TB3	Wild
	Tachibana (Arima) 2	Arima, Kumano city, Mie	Hanano Iwaya (outside the protected area)	TB4	Wild
	Tachibana (Nikou) 1	Nikou, Nachikatsuura town, Wakayama	Ooe grower	TB8	Cultivation
	Tachibana (Nikou) 2	Nikou, Nachikatsuura town, Wakayama	Ooe grower	TB5	Cultivation
Yukunibu group
C. oto	Oto	Asahikawa, Nago city, Okinawa	Higa grower	OTO	Cultivation
C. keraji var. kabuchii	Kabuchi	Asahikawa, Nago city, Okinawa	Higa grower	KBU	Cultivation
C. tarogayo	Tarogayo	Asahikawa, Nago city, Okinawa	Higa grower	TRG	Cultivation
	Yukunibu (Hama)	Hama, Kunigami village, Okinawa	Miyagi (Chogi) grower	R03	Cultivation
	Unzoki	Nuha, Oogimi village, Okinawa	Miyagi (Kiyoshi) grower	R04	Cultivation
	Yukunibu (Ura)	Katsuyama, Nago city, Okinawa	Yamashiro grower	R19	Cultivation
C. keraji	Keraji-mikan	Isagawa, Nago city, Okinawa	Kinjo grower	KRJ	Cultivation
	Shiikuwasha (Kaneshi)	Kaneshi, Nakijin village, Okinawa	Yonamine grower	R07	Cultivation	25 years old
Other accessions with C. ryukyuensis ancestry
	Rokugatsu-mikan	Isagawa, Nago city, Okinawa	Kinjo grower	RKG	Cultivation
	Deedee	Tokijin, Nakijin village, Okinawa	Teruya grower	R00	Cultivation
Accessions without C. ryukyuensis ancestry
C. reticulata	Kunenbo 1	Inamine, Nago city, Okinawa	Shimabukuro grower	KB1	Cultivation
C. reticulata	Kunenbo 2	Oogimi, Oogimi village, Okinawa	Kobashigawa grower	KB2	Cultivation
C. reticulata	Kunenbo 3	Tamashiro, Nanjyo city, Okinawa	Okinawa World (theme park)	KB3	Cultivation
C. reticulata	Katsuyama-Ishikunibu	Katsuyama, Nago city, Okinawa	Katsuyama Shekwasha Co., Ltd.	RK3	Cultivation
C. reticulata	Obeni	Tamashiro, Nanjyo city, Okinawa	Okinawa World (theme park)	OBN	Cultivation
C. reticulata	Tankan 1	Tamashiro, Nanjyo city, Okinawa	Okinawa World (theme park)	TK0	Cultivation
C. reticulata	Tankan 2	Tamashiro, Nanjyo city, Okinawa	Okinawa World (theme park)	TK1	Cultivation
C. reticulata	Cleopatra	Izumi, Motobu town, Okinawa	Zamami grower	ISH	Cultivation
C. aurantium	Daidai	Shingu, Shingu city, Wakayama	Yamazaki grower	DDS	Cultivation
C. madurensis	Shikinari-mikan	Tamashiro, Nanjyo city, Okinawa	Okinawa World (theme park)	CAR	Cultivation
C. medica	Bushukan 1	Tamashiro, Nanjyo city, Okinawa	Okinawa World (theme park)	CI0	Cultivation
C. medica	Bushukan 2	Tamashiro, Nanjyo city, Okinawa	Okinawa World (theme park)	CI1	Cultivation
	Pummelo x Citron	Tamashiro, Nanjyo city, Okinawa	Okinawa World (theme park)	CI2	Cultivation
C. junos	Yuzu (Nikou)	Nikou, Nachikatsuura town, Wakayama	Ooe grower	YZN	Cultivation
C. junos	Yuzu (Shingu)	Shingu, Shingu city, Wakayama	Yamasaki grower	YZS	Cultivation
Murraya paniculata	Gekitsu	Ishikawa-Kadekaru, Uruma city, Okinawa	Bios no Oka (theme park)	MUR	Cultivation
Toddalia asiatica	Sarukake-mikan	Ishikawa-Kadekaru, Uruma city, Okinawa	Bios no Oka (theme park)	TOD	Cultivation
