# Supplementary material for: Diversification of mandarin citrus by hybrid speciation and apomixis
Source: Nat Commun. 2021 Jul 26;12:4377. doi: 10.1038/s41467-021-24653-0 (PMC8313541; doi:10.1038/s41467-021-24653-0)
Supplement: Supplementary file 5 — Supplementary Data 3 [file 41467_2021_24653_MOESM5_ESM.xlsx]

## Sheet: Supplementary Data 3
Supplementary Data 3. Previously published citrus genomes used in this study.
No.	common name	code in this work	abbr.	accession	common systematic name	CitRKD1 MTE haplotype	NCBI SRA accession	source	remark	used in MDS (Fig. 1a)
1	Mangshan wild mandarin	MS1	WM01	MS1	C. reticulata	H2A	SRR5796818	Wang et al 2018	a.k.a. Mangshanyeju (MSYJ)	yes
2	Mangshan wild mandarin	MS2	WM02	MS2	C. reticulata	H1A/H2A	SRR5796635	Wang et al 2018	a.k.a. Mangshanyeju (MSYJ)	yes
3	Daoxian wild mandarin No.3	DX3	WM03	DX3	C. reticulata	H1A	SRR5796820	Wang et al 2018	Clonal relative of DX2
4	Daoxian wild mandarin No.4	DX4	WM04	DX4	C. reticulata	H1A	SRR5796645	Wang et al 2018	Clonal relative of DX2
5	Daoxian wild mandarin No.2	DX2	WM05	DX2	C. reticulata	H1A	SRR5796821	Wang et al 2018
6	Chongyi wild mandarin	M01	WM06	CYY	C. reticulata	H1A	SRR3747399	Wang et al 2018	Clonal relative of DX2	yes
7	Jiangyong wild mandarin	JYY	WM07	JYY	C. reticulata	H1A	SRR5796862	Wang et al 2018	Clonal relative of DX2
8	Hezhou wild mandarin	M02	WM08	HZ	C. reticulata	H1B	SRR3747527	Wang et al 2018		yes
9	Suanpangan	M04	WM09	SPG	C. reticulata	H1B	SRR3747540	Wang et al 2018		yes
10	Daoxian wild mandarin No.1	DX1	WM11	DX1	C. reticulata	H1B	SRR5796819	Wang et al 2018
11	Sour tangerine	M03	WM12	SJ	C. reticulata	H2A	SRR3747529	Wang et al 2018		yes
12	Chazhigan	M05	CM13	CZG	C. reticulata	H1B	SRR3747583	Wang et al 2017	clonal relative of Willowleaf mandarin
13	Changshananju	M06	CM09	CSNJ	C. reticulata	H2A	SRR3747609	Wang et al 2017	clonal relative of Changsha mandarin
14	Ponkan mandarin	M07	CM05	19P	C. reticulata	H1B	SRR3747617	Wang et al 2017	clonally related to PKM
15	Bendizao	M08	CM07	20H	C. reticulata	H2A	SRR3747635	Wang et al 2017		yes
16	red tangerine	M09	CM02	18H	C. reticulata	null	SRR3749605	Wang et al 2017	clonal relative of Kishu and Nanfengmiju
17	Huapiju	M10	WM13	HPJ	C. reticulata	H1B	SRR3750611	Wang et al 2017		yes
18	Yangshanju	M11	CM18	YSJ	C. reticulata	H1B/H1B	SRR3750648	Wang et al 2017
19	Nianju	M12	CM12	NJ	C. reticulata	H1B/H1B	SRR3750668	Wang et al 2017
20	Mingliutianju	M13	CM19	MLTJ	C. reticulata	H1B	SRR3750679	Wang et al 2017
21	Mashuiju	M14	CM20	MSJ	C. reticulata	H1B	SRR3751832	Wang et al 2017
22	Layueju	M15	CM15	LYJ	C. reticulata	H1B	SRR3756887	Wang et al 2017
23	Bingtangju	M16	CM16	BTJ	C. reticulata	H1B	SRR3756893	Wang et al 2017
24	Shatangju	M17	CM11	STJ	C. reticulata	H1B	SRR3756933	Wang et al 2017
25	Wilking	M19	CM21	WLK	C. reticulata	null	SRR3820551	Wang et al 2017
26	Kiyomi	M20		KYM	C. reticulata	null	SRR3820643	Wang et al 2017
27	Fallglo	M21		QH117	C. reticulata	null	SRR3822244	Wang et al 2017
28	Nanfengmiju	NFJ	CM01	NFJ	C. reticulata	null	SRR5796630	Wang et al 2018	clonally related to Kishu and M09
29	Jiangan	M24	CM08	JGA	C. reticulata	H2A	SRR5796822	Wang et al 2018
30	King mandarin	KNG			C. reticulata	H1B	SRR6188438	Wu et al 2018
31	Dancy mandarin	DNC			C. reticulata	H1B	SRR6188439	Wu et al 2018
32	Changsha mandarin	CSM			C. reticulata	H2A	SRR6188440	Wu et al 2018		yes
33	Cleopatra mandarin	CLP			C. reticulata	H1B	SRR6188441	Wu et al 2018		yes
34	Clementine mandarin	CLM			C. reticulata	null	SRX371962	Wu et al 2014
35	W. Murcott mandarin	WMM			C. reticulata	H1B	SRX372687	Wu et al 2014
36	Ponkan mandarin	PKM			C. reticulata	H1B	SRX372665	Wu et al 2014		yes
37	Willowleaf mandarin	WLM			C. reticulata	H1B	SRX372685	Wu et al 2014		yes
38	Satsuma mandarin	UNS			C. reticulata	H1A	SRR6188446	Wu et al 2018		yes
39	Sunki mandarin	SNK			C. reticulata	H1B	SRR6188455	Wu et al 2018		yes
40	Kishu mandarin	KSH			C. reticulata	null	SRR6188456	Wu et al 2018		yes
41	Sun Chu Sha Kat	SCM			C. reticulata	H1B	SRR6188448	Wu et al 2018		yes
42	Tachibana mandarin	TBM			C. tachibana	H1A	SRR6188457	Wu et al 2018
43	Tachibana	M00	WM10	8L	C. tachibana	H1A	SRR3747335	Wang et al 2017		yes
44	Pummelo from Ji'An	P03		JA-02	C. maxima	null	SRR3823148	Wang et al 2017		yes
45	Sour Pummelo	P12		SYBS	C. maxima	null	SRR3844987	Wang et al 2017		yes
46	Guanximiyou	P17	PU04	GXY	C. maxima	null	SRR5802549	Wang et al 2018
47	low-acid pummelo	LAP			C. maxima	null	SRX372702	Wu et al 2014		yes
48	Marsh grapefruit	PAR			C. paradisi	H1A	SRR6188447	Wu et al 2018
49	sweet orange	SWO			C. sinensis	H1A	SRX372703	Wu et al 2014		yes
50	Seville sour orange	SSO			C. aurantium	H1B	SRX372786	Wu et al 2014
51	Humpang citron	HUM			C. medica	null	SRR6188451	Wu et al 2018
52	Buddha's hand citron	BUD			C. medica	null	SRR6188453	Wu et al 2018
53	Red Rough lemon	RRL			C. jambhiri	H1B	SRR6188444	Wu et al 2018
54	Rangpur lime	LMA			C. limonia	H1B	SRR6188467	Wu et al 2018
55	Eureka Lemon	LIM			C. limon	H1B	SRR6188464	Wu et al 2018
56	Ichang papeda	ICH			C. ichangensis	null	SRR6188454	Wu et al 2018
57	Biasong Micrantha	MIC			C. micrantha	null	SRR6188461	Wu et al 2018
58	Nagami Kumquat	FOR			Fortunella margarita	null	SRR6188462	Wu et al 2018
59	Calamondin	CAL			C. madurensis	H1B	SRR6188463	Wu et al 2018
60	Yuanju	YJY	YJ	YJ	C. mangshanensis	null	SRR5798527	Wang et al 2018
61	trifoliate orange	PON			Poncirus trifoliata	null	SRR6188465	Wu et al 2018
62	Chinese box orange	SVR			Severinia buxifolia	null	SRR6188460	Wu et al 2018
1. Wu, G. A. et al. Sequencing of diverse mandarin, pummelo and orange genomes reveals complex history of admixture during citrus domestication. Nat Biotechnol 32, 656-662, doi:10.1038/nbt.2906 (2014).
2. Wang, X. et al. Genomic analyses of primitive, wild and cultivated citrus provide insights into asexual reproduction. Nature genetics 49, 765 (2017).
3. Wu, G. A. et al. Genomics of the origin and evolution of Citrus. Nature 554, 311 (2018).
4. Wang, L. et al. Genome of wild mandarin and domestication history of mandarin. Molecular Plant 11, 1024-1037 (2018).
