# Supplementary material for: Diversification of mandarin citrus by hybrid speciation and apomixis
Source: Nat Commun. 2021 Jul 26;12:4377. doi: 10.1038/s41467-021-24653-0 (PMC8313541; doi:10.1038/s41467-021-24653-0)
Supplement: Supplementary file 8 — source data [file 41467_2021_24653_MOESM8_ESM.xlsx]

## Sheet: Fig. 1a
Fig. 1a
sample	PCo1	PCo2	PCo3
CLP	-0.2365	-0.1044	-0.092
CSM	-0.2268	-0.0744	0.0246
DDS	-0.0712	0.2217	0.0086
KB3	-0.1251	0.1212	-0.0137
KBU	0.0894	-0.0084	0.0095
KRJ	-0.0245	0.0578	0.0015
KSH	-0.2503	-0.098	-0.0182
LAP	-0.0244	0.6094	-0.0242
M00	0.1117	-0.1189	0.0743
M01	-0.2126	-0.1023	0.1508
M02	-0.252	-0.1071	-0.0383
M03	-0.2491	-0.0876	-0.0056
M04	-0.2059	-0.0955	0.1558
M08	-0.2135	-0.0414	-0.0085
M10	-0.2575	-0.0858	-0.0787
MS1	-0.1539	-0.0248	0.4153
MS2	-0.1569	-0.0251	0.4167
OBN	-0.2596	-0.0736	-0.1269
OTO	0.0835	-0.0007	0.0131
P03	-0.0248	0.6114	-0.023
P12	-0.0241	0.6137	-0.0231
PKM	-0.2346	-0.0545	-0.0926
R00	-0.0006	0.2306	-0.0007
R01	0.0664	-0.1384	-0.0274
R02	0.0708	-0.1422	-0.0159
R03	0.0972	0.1077	0.0235
R04	0.0937	0.0582	0.0153
R05	0.3951	-0.0412	-0.0218
R06	0.3954	-0.043	-0.0208
R07	0.0815	-0.0858	-0.0139
R20	0.417	-0.0451	-0.0267
RK1	0.4241	-0.0414	-0.0297
RK2	0.4076	-0.0427	-0.0261
RK3	-0.2772	-0.1288	-0.1432
RK9	0.4186	-0.0437	-0.0313
RKG	0.0918	0.0244	0.0281
SCM	-0.2815	-0.1183	-0.141
SH0	0.0662	-0.138	-0.0315
SH1	0.064	-0.1351	-0.0281
SH2	0.0704	-0.1396	-0.0267
SH3	0.0633	-0.1368	-0.0269
SHI	0.4012	-0.0445	-0.0272
SNK	-0.2761	-0.1162	-0.1312
SWO	-0.1078	0.185	-0.0283
TB0	0.0997	-0.1206	0.0772
TB5	0.147	-0.1091	0.0662
TBR	0.4152	-0.0422	-0.0279
TK1	-0.1675	0.0529	-0.0496
TRG	0.091	0.0293	0.0156
UNS	-0.1158	0.0874	0.0044
WLM	-0.2321	-0.0553	-0.0799

## Sheet: Fig. 1b
Fig. 1b
sample	RK	PU	MA	MS	MM	UNK
R00	0.2076	0.496	0.2207	0.0329	0.0241	0.0189
RKG	0.4712	0.2304	0.1909	0.0283	0.0273	0.0519
R03	0.4762	0.3374	0.0953	0.0559	0.015	0.0202
R04	0.4944	0.2812	0.1629	0.0256	0.0136	0.0223
KRJ	0.2595	0.2576	0.3224	0.0733	0.0517	0.0353
TRG	0.4882	0.1855	0.1923	0.0663	0.0313	0.0365
OTO	0.4884	0.1392	0.2793	0.0367	0.0191	0.0373
KBU	0.4893	0.1656	0.2147	0.0687	0.0299	0.0318
R07	0.551	0.0489	0.281	0.0469	0.0445	0.0277
SH0	0.4865	0.0045	0.3729	0.0545	0.0464	0.0351
SH1	0.4876	0.0047	0.3851	0.0544	0.0388	0.0294
SH2	0.5	0.0045	0.3792	0.0593	0.0487	0.0082
SH3	0.4839	0.0047	0.3769	0.0343	0.0614	0.0387
SH4	0.4839	0.0046	0.3911	0.0575	0.044	0.0189
R01	0.4844	0.0044	0.376	0.0403	0.0524	0.0426
R02	0.4918	0	0.3677	0.0678	0.0474	0.0253
TB0	0.5051	0	0.1932	0.2238	0.0339	0.044
TB5	0.5771	0	0.1951	0.1774	0.0214	0.0292
M00	0.5134	0	0.1968	0.2124	0.0351	0.0423
DDS	0	0.499	0.3635	0.0643	0.0521	0.0211
SWO	0	0.4463	0.4051	0.0683	0.0493	0.031
KB3	0	0.3742	0.4545	0.0869	0.0611	0.0232
KNG	0	0.2116	0.4487	0.1118	0.1346	0.0935
TK1	0	0.2642	0.4823	0.111	0.0738	0.0687
UNS	0	0.2382	0.5315	0.1317	0.0553	0.0433
M10	0	0.03	0.6231	0.1484	0.1274	0.0711
M08	0	0.0841	0.4822	0.2104	0.1236	0.0996
PKM	0	0.0777	0.5943	0.1405	0.1101	0.0775
CSM	0	0.0658	0.3984	0.2879	0.1343	0.1135
WLM	0	0.0446	0.6097	0.1352	0.1422	0.0683
OBN	0	0.0383	0.6804	0.117	0.1145	0.0498
KSH	0	0.0183	0.4912	0.1989	0.1664	0.1253
M03	0	0.0457	0.5354	0.1869	0.1573	0.0746
CLP	0	0.0038	0.771	0.0778	0.0931	0.0544
SNK	0	0.0058	0.6977	0.0921	0.148	0.0564
RK3	0	0.0041	0.7288	0.0915	0.1301	0.0455
M02	0	0	0.5776	0.1981	0.1662	0.058
SCM	0	0	0.7584	0.075	0.1242	0.0424
M01	0	0	0.3785	0.4534	0.1152	0.0529
M04	0	0	0.3781	0.4396	0.1218	0.0604
MS1	0	0	0	0.9804	0.0149	0.0047
MS2	0	0	0	0.9792	0.0149	0.0059
LAP	0	1	0	0	0	0
P03	0	1	0	0	0	0
P12	0	1	0	0	0	0
SHI	1	0	0	0	0	0
RK1	1	0	0	0	0	0
RK2	0.998	0	0	0	0	0.002
RK9	0.9802	0	0.0012	0	0	0.0186
R05	0.9675	0	0.0101	0	0	0.0224
R06	0.9659	0	0.0107	0.0034	0.0002	0.0197
R20	0.9835	0	0	0	0.0008	0.0157
TBR	0.9888	0	0.0045	0	0	0.0067

## Sheet: Fig. 1c
Fig. 1c
sample	n_window	mean	median
SHI	287	0.002322	0.001862
RK2	272	0.002381	0.001914
RK1	229	0.002508	0.002164
RK9	262	0.002523	0.002001
R05	278	0.002636	0.002173
R06	274	0.002796	0.0023
TBR	243	0.002812	0.002446
R20	253	0.002943	0.002442
RK3	322	0.003561	0.003276
SNK	323	0.003736	0.00356
OBN	324	0.003904	0.003171
SCM	300	0.004013	0.003762
LAP	207	0.004103	0.003668
M10	288	0.004111	0.003374
MS2	271	0.004119	0.003836
WLM	303	0.004247	0.003532
M02	278	0.004285	0.003993
MS1	294	0.004541	0.004334
P03	226	0.004631	0.004454
P12	205	0.004715	0.004366
M03	291	0.004915	0.004394
KSH	269	0.004963	0.004844
CLP	218	0.00516	0.004994
R07	292	0.00556	0.005122
PKM	299	0.005942	0.004934
M04	147	0.006014	0.006016
M01	292	0.006082	0.005861
CSM	293	0.006194	0.005858
SH4	282	0.006264	0.00723
M08	301	0.006626	0.006388
TB0	305	0.006848	0.006872
SH3	314	0.006863	0.006856
SH2	295	0.007289	0.007104
TB5	249	0.007299	0.0078
R02	281	0.007331	0.007252
M00	276	0.007354	0.007362
SH1	299	0.007433	0.007364
R01	298	0.007523	0.007324
SH0	298	0.007563	0.007467
TK1	304	0.008154	0.007138
KBU	301	0.008652	0.007942
OTO	293	0.008693	0.008132
TRG	263	0.00963	0.008976
KB3	302	0.009807	0.01176
KRJ	275	0.009931	0.00934
KNG	262	0.01047	0.008555
R04	280	0.01066	0.01037
RKG	243	0.01077	0.01042
UNS	192	0.0109	0.01035
R03	255	0.01132	0.01193
SWO	275	0.01307	0.01429
R00	271	0.01427	0.01424
DDS	238	0.01428	0.01386

## Sheet: Fig. 2a
Fig. 2a
	divergence time (Mya)
C. ryukyuensis versus C. reticulata	2.2-2.8
common mandarin versus Mangshanyeju	1.4-1.7

## Sheet: Fig. 3b
Fig. 3b 0=PU 1=RK 2=MA 3=MS 4=MM
sample	chromosome	start(Mb)	end(Mb)	n_window	ancestry
R00	scaffold_1	0.040681	0.278917	1	0/UNK
R00	scaffold_1	0.27901	0.477439	1	0/2
R00	scaffold_1	0.477666	0.70413	1	0/4
R00	scaffold_1	0.70742	1.52359	4	0/2
R00	scaffold_1	14.9423	15.905	4	0/2
R00	scaffold_1	1.52463	1.72373	1	0/UNK
R00	scaffold_1	15.9052	16.3411	2	0/4
R00	scaffold_1	16.3411	16.5294	1	0/2
R00	scaffold_1	16.5296	16.6564	1	0/4
R00	scaffold_1	16.6564	17.3161	1	0/2
R00	scaffold_1	1.72373	2.45893	3	0/2
R00	scaffold_1	17.3234	17.7065	1	0/4
R00	scaffold_1	17.7065	18.5802	2	0/3
R00	scaffold_1	18.5817	19.1645	2	0/4
R00	scaffold_1	19.1648	19.6832	1	0/1
R00	scaffold_1	19.6832	20.4347	1	0/2
R00	scaffold_1	20.4348	20.9092	1	0/4
R00	scaffold_1	20.9103	22.1629	2	0/2
R00	scaffold_1	22.1632	22.7009	1	0/3
R00	scaffold_1	22.701	23.1877	2	0/UNK
R00	scaffold_1	23.1877	23.4645	1	0/UNK
R00	scaffold_1	23.4646	23.6556	1	0/UNK
R00	scaffold_1	23.656	23.8399	1	0/3
R00	scaffold_1	23.8407	24.1633	1	0/4
R00	scaffold_1	24.1643	24.3954	1	0/UNK
R00	scaffold_1	24.3954	24.5923	1	0/3
R00	scaffold_1	24.5923	24.8163	1	0/4
R00	scaffold_1	2.459	6.3937	15	0/3
R00	scaffold_1	24.8164	25.0295	1	0/2
R00	scaffold_1	25.0296	25.2427	1	0/4
R00	scaffold_1	25.2427	25.729	2	0/3
R00	scaffold_1	25.729	26.5293	4	0/4
R00	scaffold_1	26.5293	27.524	4	0/2
R00	scaffold_1	27.524	27.8438	1	0/3
R00	scaffold_1	27.8438	28.7051	3	0/2
R00	scaffold_1	28.7051	28.9297	1	0/4
R00	scaffold_1	6.39375	6.86525	2	0/UNK
R00	scaffold_1	6.86571	14.9422	40	0/3
R00	scaffold_2	0.058	6.3013	11	0/2
R00	scaffold_2	6.3013	6.9381	1	0/3
R00	scaffold_2	6.9382	8.0623	2	0/2
R00	scaffold_2	8.0627	8.4345	1	0/4
R00	scaffold_2	8.436	8.7783	1	0/2
R00	scaffold_2	8.7783	9.1416	1	0/UNK
R00	scaffold_2	9.1416	36.3657	63	0/1
R00	scaffold_3	33.9923	34.9643	1	0/UNK
R00	scaffold_3	34.9663	36.7553	1	0/UNK
R00	scaffold_3	36.7553	51.0253	34	0/1
R00	scaffold_3	0.0127	16.3566	38	0/1
R00	scaffold_3	16.3595	17.3988	1	0/UNK
R00	scaffold_3	17.3989	33.9923	19	0/1
R00	scaffold_4	0.057	0.469	1	0/4
R00	scaffold_4	0.47	4.117	7	0/2
R00	scaffold_4	4.149	5.822	1	0/1
R00	scaffold_4	5.822	11.509	11	0/2
R00	scaffold_4	11.509	12.01	1	0/4
R00	scaffold_4	12.01	21.694	23	0/2
R00	scaffold_4	21.695	23.973	5	0/1
R00	scaffold_4	23.973	25.526	3	0/2
R00	scaffold_4	25.526	25.649	1	0/4
R00	scaffold_5	0.0485	12.5515	6	0/2
R00	scaffold_5	12.5525	18.3555	11	0/1
R00	scaffold_5	18.3555	19.6015	1	0/UNK
R00	scaffold_5	19.6015	30.6445	12	0/2
R00	scaffold_5	30.6445	31.1075	1	0/4
R00	scaffold_5	31.1075	32.3155	1	0/3
R00	scaffold_5	32.3155	35.3045	6	0/2
R00	scaffold_5	35.3045	35.6775	1	0/4
R00	scaffold_5	35.6775	38.3935	6	0/2
R00	scaffold_5	38.3935	38.7645	1	0/UNK
R00	scaffold_5	38.7645	43.2935	10	0/1
R00	scaffold_6	0.007	2.783	5	0/1
R00	scaffold_6	2.783	3.65	2	0/2
R00	scaffold_6	3.65	14.276	25	0/1
R00	scaffold_6	14.277	14.805	1	0/2
R00	scaffold_6	14.805	15.148	1	0/4
R00	scaffold_6	15.15	20.096	13	0/2
R00	scaffold_6	20.096	20.368	1	0/4
R00	scaffold_6	20.369	24.973	17	0/2
R00	scaffold_6	24.973	25.584	3	0/3
R00	scaffold_7	0.0172	3.6982	8	0/2
R00	scaffold_7	3.6982	4.4192	2	0/4
R00	scaffold_7	4.4192	5.1922	2	0/3
R00	scaffold_7	5.1922	9.4902	8	0/2
R00	scaffold_7	9.4902	14.2552	4	0/1
R00	scaffold_7	14.2582	14.9192	1	0/UNK
R00	scaffold_7	14.9202	21.0712	10	0/1
R00	scaffold_7	21.0782	21.1002	1	0/UNK
R00	scaffold_8	0.0156	8.5656	18	0/2
R00	scaffold_8	8.5656	9.6306	1	0/4
R00	scaffold_8	9.6326	10.1706	1	0/2
R00	scaffold_8	10.1706	10.7706	1	0/4
R00	scaffold_8	10.7706	12.3196	2	0/2
R00	scaffold_8	12.3196	12.8746	1	0/4
R00	scaffold_8	12.8746	18.3366	9	0/2
R00	scaffold_8	18.3366	19.4936	2	0/4
R00	scaffold_8	19.4936	19.7666	1	0/2
R00	scaffold_8	19.7666	25.0406	15	0/1
R00	scaffold_9	0.0223	12.1113	24	0/2
R00	scaffold_9	12.1113	12.5743	1	0/4
R00	scaffold_9	12.5743	20.0693	15	0/2
R00	scaffold_9	20.0693	21.1563	1	0/3
R00	scaffold_9	21.1563	21.9643	1	0/4
R00	scaffold_9	21.9663	25.3803	5	0/2
R00	scaffold_9	25.3803	25.8803	1	0/4
R00	scaffold_9	25.8813	26.3863	1	0/2
R00	scaffold_9	26.3873	26.9903	1	0/4
R00	scaffold_9	26.9903	29.1193	4	0/2
R00	scaffold_9	29.1193	29.6383	1	0/4
R00	scaffold_9	29.6383	30.6123	2	0/2
R00	scaffold_9	30.6123	31.2873	3	0/1
RKG	scaffold_1	0.040681	2.98294	15	2000-01-01
RKG	scaffold_1	13.8701	13.9871	1	UNK/0
RKG	scaffold_1	13.9871	17.8654	17	2000-01-01
RKG	scaffold_1	17.8655	18.1705	1	2000-03-01
RKG	scaffold_1	18.1707	19.1993	3	2000-01-01
RKG	scaffold_1	19.2049	19.7184	1	2000-02-01
RKG	scaffold_1	19.7196	23.7185	10	2000-01-01
RKG	scaffold_1	23.7185	24.9161	6	2021-01-03
RKG	scaffold_1	24.9163	25.1139	1	2021-01-04
RKG	scaffold_1	25.1139	25.7173	3	2021-01-03
RKG	scaffold_1	25.7174	26.4629	4	2021-01-04
RKG	scaffold_1	26.4629	26.9398	2	2021-01-03
RKG	scaffold_1	26.9399	27.1436	1	2021-01-02
RKG	scaffold_1	27.1437	27.3669	1	2021-01-04
RKG	scaffold_1	27.3673	27.5889	1	UNK/2
RKG	scaffold_1	27.589	28.4305	3	2021-01-02
RKG	scaffold_1	28.4307	28.6635	1	2021-01-03
RKG	scaffold_1	28.6641	28.9319	1	UNK
RKG	scaffold_1	2.98295	3.21297	1	2021-01-03
RKG	scaffold_1	3.21298	3.97639	4	2021-01-02
RKG	scaffold_1	3.97641	4.31688	1	1/UNK
RKG	scaffold_1	4.31793	4.5245	1	2021-01-02
RKG	scaffold_1	4.52483	4.72449	1	2021-01-04
RKG	scaffold_1	4.72755	6.15722	4	2021-01-02
RKG	scaffold_1	6.1573	6.32499	1	1/UNK
RKG	scaffold_1	6.32508	6.99197	3	2021-01-02
RKG	scaffold_1	6.99204	7.27096	1	2021-01-04
RKG	scaffold_1	7.27982	9.45728	10	2021-01-02
RKG	scaffold_1	9.4573	13.8691	25	2000-01-01
RKG	scaffold_2	0.058	0.4285	1	2021-01-02
RKG	scaffold_2	0.4285	4.5121	7	2000-01-01
RKG	scaffold_2	4.5142	8.9333	8	2021-01-02
RKG	scaffold_2	8.9344	9.2152	1	2021-01-03
RKG	scaffold_2	9.2152	10.944	4	2021-01-02
RKG	scaffold_2	10.944	11.3129	1	1/UNK
RKG	scaffold_2	11.3129	11.5953	1	0/4
RKG	scaffold_2	11.5955	16.7751	13	2000-01-01
RKG	scaffold_2	16.7751	18.5681	6	UNK/0
RKG	scaffold_2	18.5681	19.5561	1	UNK/0
RKG	scaffold_2	19.5561	19.8806	1	UNK/0
RKG	scaffold_2	19.8809	36.3657	39	2000-01-01
RKG	scaffold_3	43.6833	43.8663	1	UNK
RKG	scaffold_3	43.8673	44.1553	1	2021-01-02
RKG	scaffold_3	44.1563	44.4583	1	2021-01-04
RKG	scaffold_3	44.4583	44.9463	1	UNK/2
RKG	scaffold_3	44.9473	51.0253	13	2021-01-02
RKG	scaffold_3	0.0127	0.4703	1	2021-01-02
RKG	scaffold_3	0.4716	0.9551	1	2021-01-04
RKG	scaffold_3	0.9556	1.4125	1	2021-01-02
RKG	scaffold_3	1.4125	1.8158	1	2021-01-04
RKG	scaffold_3	1.8163	2.6896	2	2021-01-02
RKG	scaffold_3	2.6903	3.129	1	2021-01-04
RKG	scaffold_3	3.1293	3.9119	3	2021-01-02
RKG	scaffold_3	3.9121	4.2656	1	1/UNK
RKG	scaffold_3	4.2656	4.8722	2	2021-01-04
RKG	scaffold_3	4.8759	8.3803	7	2021-01-02
RKG	scaffold_3	8.3804	9.2353	2	2000-01-01
RKG	scaffold_3	9.2353	9.5955	1	UNK/0
RKG	scaffold_3	9.5956	10.9149	3	2000-01-01
RKG	scaffold_3	10.915	11.1751	1	UNK/0
RKG	scaffold_3	11.1753	16.3831	13	2000-01-01
RKG	scaffold_3	16.3832	17.3959	1	2000-03-01
RKG	scaffold_3	17.396	17.5911	1	2000-02-01
RKG	scaffold_3	17.5911	26.4245	9	2000-01-01
RKG	scaffold_3	26.4245	27.0978	1	2021-01-03
RKG	scaffold_3	27.0979	43.6833	31	2000-01-01
RKG	scaffold_4	0.057	3.93	8	2000-01-01
RKG	scaffold_4	3.931	5.495	1	UNK
RKG	scaffold_4	5.495	6.137	1	2021-01-04
RKG	scaffold_4	6.137	25.644	45	2000-01-01
RKG	scaffold_4	25.645	25.649	1	UNK
RKG	scaffold_5	0.0485	6.0995	2	2000-01-01
RKG	scaffold_5	6.0995	8.4145	1	UNK
RKG	scaffold_5	8.4145	12.9305	4	2021-01-02
RKG	scaffold_5	12.9305	13.3055	1	2021-01-04
RKG	scaffold_5	13.3055	16.7625	7	2021-01-02
RKG	scaffold_5	16.7625	17.7375	1	2021-01-04
RKG	scaffold_5	17.7395	27.5725	12	2021-01-02
RKG	scaffold_5	27.5735	29.6735	2	2021-01-04
RKG	scaffold_5	29.6735	30.6275	1	2021-01-02
RKG	scaffold_5	30.6285	32.9445	3	2021-01-04
RKG	scaffold_5	32.9445	34.5215	4	2021-01-02
RKG	scaffold_5	34.5215	34.9045	1	2021-01-04
RKG	scaffold_5	34.9065	35.3245	1	2021-01-02
RKG	scaffold_5	35.3245	35.7275	1	2021-01-04
RKG	scaffold_5	35.7275	43.2915	17	2021-01-02
RKG	scaffold_5	43.2915	43.2935	1	2021-01-04
RKG	scaffold_6	0.007	2.964	6	2021-01-02
RKG	scaffold_6	2.965	3.343	1	2000-01-01
RKG	scaffold_6	3.343	7.907	9	2021-01-02
RKG	scaffold_6	7.907	8.563	1	1/UNK
RKG	scaffold_6	8.569	11.661	9	2021-01-02
RKG	scaffold_6	11.701	12.089	1	1/UNK
RKG	scaffold_6	12.089	14.805	7	2021-01-02
RKG	scaffold_6	14.807	15.128	1	2021-01-04
RKG	scaffold_6	15.128	15.962	2	2021-01-02
RKG	scaffold_6	15.962	16.47	1	UNK
RKG	scaffold_6	16.47	19.263	7	2021-01-02
RKG	scaffold_6	19.263	19.448	1	1/UNK
RKG	scaffold_6	19.448	19.68	1	2021-01-02
RKG	scaffold_6	19.68	19.876	1	UNK
RKG	scaffold_6	19.876	22.454	10	2021-01-02
RKG	scaffold_6	22.454	22.665	1	UNK/2
RKG	scaffold_6	22.665	25.502	13	2021-01-02
RKG	scaffold_6	25.502	25.584	1	2021-01-04
RKG	scaffold_7	0.0172	6.1902	15	2021-01-03
RKG	scaffold_7	6.1902	7.2652	2	2021-01-02
RKG	scaffold_7	7.2662	7.7932	1	2021-01-04
RKG	scaffold_7	7.7932	8.5782	2	2021-01-03
RKG	scaffold_7	8.5822	10.8672	3	2021-01-02
RKG	scaffold_7	10.8672	11.6492	1	2021-01-04
RKG	scaffold_7	11.6492	13.7192	1	2021-01-02
RKG	scaffold_7	13.7192	14.5662	1	2021-01-04
RKG	scaffold_7	14.5662	17.9152	7	2021-01-02
RKG	scaffold_7	17.9282	18.5342	1	1/UNK
RKG	scaffold_7	18.5342	20.7792	3	2021-01-02
RKG	scaffold_7	20.7802	21.1022	1	1/UNK
RKG	scaffold_8	0.0156	4.5816	13	2000-01-01
RKG	scaffold_8	4.5816	5.0516	1	UNK/0
RKG	scaffold_8	5.0516	6.7476	3	2000-01-01
RKG	scaffold_8	6.7476	7.5826	1	UNK
RKG	scaffold_8	7.5826	16.4376	13	2000-01-01
RKG	scaffold_8	16.4376	16.9516	1	2021-01-02
RKG	scaffold_8	16.9516	19.2546	4	2000-01-01
RKG	scaffold_8	19.2546	19.5746	1	2000-04-01
RKG	scaffold_8	19.5746	21.5756	6	2000-01-01
RKG	scaffold_8	21.5766	25.0406	11	2021-01-02
RKG	scaffold_9	0.0223	0.3933	1	2000-01-01
RKG	scaffold_9	0.3933	5.5973	14	2021-01-02
RKG	scaffold_9	5.5973	6.2523	1	UNK
RKG	scaffold_9	6.2593	10.3213	6	2021-01-02
RKG	scaffold_9	10.3213	11.1543	1	UNK
RKG	scaffold_9	11.1573	14.3003	8	2000-01-01
RKG	scaffold_9	14.3013	21.4423	13	2021-01-02
RKG	scaffold_9	21.4423	22.0623	1	2021-01-03
RKG	scaffold_9	22.0623	22.4513	1	1/UNK
RKG	scaffold_9	22.4513	23.1953	1	2021-01-02
RKG	scaffold_9	23.1953	23.6373	1	1/UNK
RKG	scaffold_9	23.6383	24.9893	1	UNK
RKG	scaffold_9	24.9893	25.3563	1	2021-01-02
RKG	scaffold_9	25.3573	25.8063	1	2021-01-03
RKG	scaffold_9	25.8073	26.3063	1	2021-01-02
RKG	scaffold_9	26.3083	27.7673	2	2021-01-04
RKG	scaffold_9	27.7673	30.7093	7	2021-01-03
RKG	scaffold_9	30.7093	30.9683	1	1/UNK
RKG	scaffold_9	30.9693	31.2883	2	2021-01-03
KRJ	scaffold_1	0.040681	0.469627	2	UNK
KRJ	scaffold_1	0.469756	0.872995	2	2021-04-04
KRJ	scaffold_1	0.873138	1.44246	3	2021-02-03
KRJ	scaffold_1	1.44273	1.64301	1	2/UNK
KRJ	scaffold_1	1.64355	1.818	1	2021-02-03
KRJ	scaffold_1	1.81867	2.0138	1	2021-03-03
KRJ	scaffold_1	18.9349	19.3187	1	2021-04-04
KRJ	scaffold_1	19.3187	20.9117	3	2021-02-03
KRJ	scaffold_1	2.01395	2.13768	1	UNK
KRJ	scaffold_1	20.9156	21.349	1	2021-04-04
KRJ	scaffold_1	21.3492	22.0313	1	2021-02-03
KRJ	scaffold_1	2.13779	4.52486	11	2021-03-03
KRJ	scaffold_1	22.0388	22.8581	2	2021-03-03
KRJ	scaffold_1	22.8586	23.0752	1	UNK
KRJ	scaffold_1	23.0752	23.3411	1	3/UNK
KRJ	scaffold_1	23.3411	23.5629	1	2021-02-02
KRJ	scaffold_1	23.563	24.1215	2	2021-03-03
KRJ	scaffold_1	24.1256	24.3533	1	UNK
KRJ	scaffold_1	24.3533	24.5553	1	2021-04-04
KRJ	scaffold_1	24.5554	24.9403	2	2021-03-03
KRJ	scaffold_1	24.9403	25.1858	1	2021-04-04
KRJ	scaffold_1	25.1872	25.6726	2	2021-03-03
KRJ	scaffold_1	25.6729	26.0917	2	2021-01-04
KRJ	scaffold_1	26.0927	26.2011	1	2021-01-01
KRJ	scaffold_1	26.2011	26.4541	1	2021-01-04
KRJ	scaffold_1	26.4541	26.6359	1	2021-01-02
KRJ	scaffold_1	26.6375	26.8909	1	2021-01-04
KRJ	scaffold_1	26.8916	28.4354	6	2021-01-02
KRJ	scaffold_1	28.4356	28.6974	1	2021-01-04
KRJ	scaffold_1	28.6977	28.9319	1	2021-04-04
KRJ	scaffold_1	4.52488	6.29077	6	2021-02-03
KRJ	scaffold_1	6.29077	6.45967	1	UNK
KRJ	scaffold_1	6.46048	6.63208	1	2/UNK
KRJ	scaffold_1	6.63225	6.9652	1	UNK
KRJ	scaffold_1	6.96522	18.9348	58	2021-02-03
KRJ	scaffold_2	0.058	11.1853	23	2021-01-02
KRJ	scaffold_2	11.1855	11.473	1	1/UNK
KRJ	scaffold_2	11.4731	36.2344	56	2000-01-01
KRJ	scaffold_2	36.2345	36.3657	1	UNK/0
KRJ	scaffold_3	32.8103	34.6123	2	0/2
KRJ	scaffold_3	34.6123	35.7623	1	0/UNK
KRJ	scaffold_3	35.7643	38.0703	2	0/2
KRJ	scaffold_3	38.0703	38.6283	1	0/4
KRJ	scaffold_3	38.6283	42.4623	11	0/2
KRJ	scaffold_3	42.4623	43.2273	3	0/0
KRJ	scaffold_3	43.2283	47.7103	10	0/2
KRJ	scaffold_3	47.7113	48.3533	1	0/4
KRJ	scaffold_3	48.3533	49.7283	3	0/3
KRJ	scaffold_3	49.7303	50.8323	2	0/2
KRJ	scaffold_3	50.8343	51.0243	1	0/4
KRJ	scaffold_3	0.0127	5.8261	14	0/0
KRJ	scaffold_3	5.8263	8.3212	5	0/2
KRJ	scaffold_3	8.3212	8.7852	1	0/4
KRJ	scaffold_3	8.7853	9.143	1	0/2
KRJ	scaffold_3	9.143	9.5871	1	0/4
KRJ	scaffold_3	9.5872	10.0093	1	0/2
KRJ	scaffold_3	10.0095	10.4595	1	0/3
KRJ	scaffold_3	10.4653	12.8898	5	0/2
KRJ	scaffold_3	12.8899	13.257	1	0/3
KRJ	scaffold_3	13.257	16.2213	8	0/2
KRJ	scaffold_3	16.2214	16.5216	1	0/3
KRJ	scaffold_3	16.5217	17.7121	2	0/2
KRJ	scaffold_3	17.7126	18.4909	1	0/4
KRJ	scaffold_3	18.491	18.9516	1	0/UNK
KRJ	scaffold_3	18.9518	19.6696	1	0/2
KRJ	scaffold_3	19.6703	21.4674	2	0/4
KRJ	scaffold_3	21.4674	25.6591	3	0/2
KRJ	scaffold_3	25.6592	26.5692	1	UNK/4
KRJ	scaffold_3	26.5695	28.053	1	UNK/3
KRJ	scaffold_3	28.053	29.4004	1	0/UNK
KRJ	scaffold_3	29.4028	30.0722	1	0/4
KRJ	scaffold_3	30.073	31.9784	4	0/2
KRJ	scaffold_3	31.9785	32.8073	1	0/3
KRJ	scaffold_4	0.057	3.13	6	0/2
KRJ	scaffold_4	3.13	5.05	2	2021-04-04
KRJ	scaffold_4	5.067	5.82	1	2021-01-04
KRJ	scaffold_4	5.82	6.363	1	2021-01-02
KRJ	scaffold_4	6.367	7.003	1	2021-01-04
KRJ	scaffold_4	7.008	11.68	10	2021-01-02
KRJ	scaffold_4	11.681	12.134	1	2021-01-04
KRJ	scaffold_4	12.134	20.756	22	2021-01-02
KRJ	scaffold_4	20.757	21.181	1	2021-01-04
KRJ	scaffold_4	21.181	25.649	11	2021-01-03
KRJ	scaffold_5	0.0485	12.5785	6	0/2
KRJ	scaffold_5	12.5785	12.9375	1	2021-01-02
KRJ	scaffold_5	12.9375	13.2845	1	2021-01-04
KRJ	scaffold_5	13.2845	15.8835	6	2021-01-02
KRJ	scaffold_5	15.8835	16.0915	1	2021-01-03
KRJ	scaffold_5	16.1055	16.7755	1	1/UNK
KRJ	scaffold_5	16.7755	18.3065	2	2021-01-02
KRJ	scaffold_5	18.3065	19.2845	1	UNK/2
KRJ	scaffold_5	19.2855	20.3275	1	0/4
KRJ	scaffold_5	20.3285	26.5115	7	0/2
KRJ	scaffold_5	26.5125	29.1705	2	2021-02-02
KRJ	scaffold_5	29.1705	29.5805	1	2021-03-03
KRJ	scaffold_5	29.5805	30.9765	2	2021-02-02
KRJ	scaffold_5	30.9765	33.0025	2	2021-04-04
KRJ	scaffold_5	33.0025	33.8525	2	2021-02-02
KRJ	scaffold_5	33.8525	36.3255	6	2021-01-02
KRJ	scaffold_5	36.3285	36.7505	1	2021-01-04
KRJ	scaffold_5	36.7515	38.0415	3	2021-01-02
KRJ	scaffold_5	38.0445	38.4265	1	1/UNK
KRJ	scaffold_5	38.4265	43.2935	11	2021-01-02
KRJ	scaffold_6	0.007	2.807	5	2000-01-01
KRJ	scaffold_6	2.807	3.07	1	2/UNK
KRJ	scaffold_6	3.07	3.643	1	2021-01-02
KRJ	scaffold_6	3.644	12.435	20	2000-01-01
KRJ	scaffold_6	12.435	12.845	1	1/UNK
KRJ	scaffold_6	12.845	18.538	14	2021-01-02
KRJ	scaffold_6	18.54	19.137	2	2021-01-03
KRJ	scaffold_6	19.138	19.347	1	2021-01-02
KRJ	scaffold_6	19.348	19.581	1	1/UNK
KRJ	scaffold_6	19.582	21.409	6	2021-01-03
KRJ	scaffold_6	21.409	21.638	1	2021-01-04
KRJ	scaffold_6	21.638	24.985	13	2021-01-02
KRJ	scaffold_6	24.985	25.488	2	2021-01-03
KRJ	scaffold_6	25.489	25.582	1	2021-01-04
KRJ	scaffold_7	0.0172	3.3922	7	2000-01-01
KRJ	scaffold_7	3.3922	3.7952	1	2021-01-04
KRJ	scaffold_7	3.7952	13.8892	16	2021-01-02
KRJ	scaffold_7	13.8892	14.5992	1	2021-01-04
KRJ	scaffold_7	14.5992	15.9212	3	2021-01-02
KRJ	scaffold_7	15.9212	16.2202	1	2021-01-03
KRJ	scaffold_7	16.2202	17.1762	1	2021-01-02
KRJ	scaffold_7	17.1762	17.5592	1	2021-01-04
KRJ	scaffold_7	17.5682	18.7982	2	1/UNK
KRJ	scaffold_7	18.8002	21.0992	4	2021-01-02
KRJ	scaffold_8	0.0156	1.8866	6	2000-01-01
KRJ	scaffold_8	1.8906	2.3926	1	0/0
KRJ	scaffold_8	2.3926	6.2746	8	0/2
KRJ	scaffold_8	6.2746	7.3656	1	0/UNK
KRJ	scaffold_8	7.3656	8.7106	2	0/2
KRJ	scaffold_8	8.7106	9.7736	1	0/4
KRJ	scaffold_8	9.7736	11.3336	3	0/2
KRJ	scaffold_8	11.3346	12.8916	2	0/4
KRJ	scaffold_8	12.8936	15.7376	5	0/2
KRJ	scaffold_8	15.7376	16.6756	1	2000-01-01
KRJ	scaffold_8	16.6756	17.1686	1	2000-02-01
KRJ	scaffold_8	17.1696	17.9806	1	2000-04-01
KRJ	scaffold_8	17.9806	18.3746	1	2000-02-01
KRJ	scaffold_8	18.3746	19.5736	2	2000-04-01
KRJ	scaffold_8	19.5736	25.0406	16	2000-02-01
KRJ	scaffold_9	0.0223	0.4353	1	2000-03-01
KRJ	scaffold_9	0.4353	0.8723	1	2021-01-03
KRJ	scaffold_9	0.8723	2.1313	3	2000-01-01
KRJ	scaffold_9	2.1313	9.4983	15	2021-01-02
KRJ	scaffold_9	9.5163	10.2443	1	1/UNK
KRJ	scaffold_9	10.2453	11.1063	1	2021-01-03
KRJ	scaffold_9	11.1063	12.1883	3	0/2
KRJ	scaffold_9	12.1883	12.8173	1	0/3
KRJ	scaffold_9	12.8183	14.3803	4	0/2
KRJ	scaffold_9	14.3803	21.2143	13	2021-01-02
KRJ	scaffold_9	21.2143	22.0163	1	2021-01-04
KRJ	scaffold_9	22.0183	22.2463	1	2021-01-03
KRJ	scaffold_9	22.2463	29.6423	13	2021-01-02
KRJ	scaffold_9	29.6423	30.6113	2	2021-02-02
KRJ	scaffold_9	30.6113	30.8193	1	2021-03-03
KRJ	scaffold_9	30.8193	31.0323	1	UNK
KRJ	scaffold_9	31.0333	31.2883	1	2021-03-03
R07	scaffold_1	0.04153	0.241376	1	1/UNK
R07	scaffold_1	0.241384	0.432088	1	2021-01-02
R07	scaffold_1	0.432277	0.584142	1	2021-01-04
R07	scaffold_1	0.584501	0.957001	2	2021-01-02
R07	scaffold_1	0.957018	1.13855	1	2021-01-04
R07	scaffold_1	1.13857	1.53302	2	2021-01-02
R07	scaffold_1	1.53328	1.70115	1	2021-01-03
R07	scaffold_1	1.7015	4.2901	13	2021-01-02
R07	scaffold_1	19.0537	19.593	1	UNK
R07	scaffold_1	19.593	20.6779	2	2021-01-01
R07	scaffold_1	20.678	21.0131	1	2021-01-04
R07	scaffold_1	21.0131	22.8982	4	2021-01-01
R07	scaffold_1	22.8982	23.3269	2	2021-01-03
R07	scaffold_1	23.3273	23.5188	1	2021-01-02
R07	scaffold_1	23.5189	23.7177	1	2021-01-04
R07	scaffold_1	23.7177	25.0205	6	2021-01-03
R07	scaffold_1	25.0214	25.2308	1	2021-01-04
R07	scaffold_1	25.2308	25.6793	2	2021-01-03
R07	scaffold_1	25.6797	25.8528	1	2021-01-04
R07	scaffold_1	25.8529	26.3687	3	2021-04-04
R07	scaffold_1	26.3689	26.9781	3	2021-02-03
R07	scaffold_1	26.9782	27.1848	1	2021-03-03
R07	scaffold_1	27.1849	27.4591	1	0/2
R07	scaffold_1	27.4591	27.7241	1	0/4
R07	scaffold_1	27.7242	28.4861	3	0/2
R07	scaffold_1	28.4872	28.9319	2	0/4
R07	scaffold_1	4.29216	4.51867	1	2021-01-04
R07	scaffold_1	4.51871	4.66457	1	2021-01-03
R07	scaffold_1	4.66462	4.914	1	2021-01-02
R07	scaffold_1	4.91434	6.18878	4	2021-01-03
R07	scaffold_1	6.18881	19.0537	66	2021-01-01
R07	scaffold_2	0.058	7.2278	14	2021-01-02
R07	scaffold_2	7.2279	7.932	1	UNK
R07	scaffold_2	7.9323	36.2791	75	2021-01-01
R07	scaffold_2	36.2805	36.3657	1	2021-01-02
R07	scaffold_3	34.1743	34.9563	1	2021-03-03
R07	scaffold_3	34.9563	36.1013	1	UNK
R07	scaffold_3	36.1073	41.9323	13	2021-02-02
R07	scaffold_3	41.9333	46.4063	14	2021-01-02
R07	scaffold_3	46.4073	46.8093	1	2021-01-03
R07	scaffold_3	46.8093	47.3283	1	2021-01-02
R07	scaffold_3	47.3283	47.8503	1	2021-01-04
R07	scaffold_3	47.8513	48.7943	2	2021-01-02
R07	scaffold_3	48.7943	49.2683	1	UNK
R07	scaffold_3	49.2683	51.0243	4	2021-01-01
R07	scaffold_3	51.0253	51.0253	1	UNK
R07	scaffold_3	0.0127	3.0029	7	2021-01-02
R07	scaffold_3	3.0036	5.7322	8	2000-01-01
R07	scaffold_3	5.7322	8.1431	5	2021-01-02
R07	scaffold_3	8.1431	8.485	1	UNK/2
R07	scaffold_3	8.4851	10.0028	4	2021-01-02
R07	scaffold_3	10.0089	10.4241	1	2021-01-03
R07	scaffold_3	10.4242	11.1651	2	2021-01-02
R07	scaffold_3	11.1653	11.423	1	2021-01-04
R07	scaffold_3	11.4235	12.7132	2	2021-01-02
R07	scaffold_3	12.7161	12.9962	1	UNK/2
R07	scaffold_3	12.9963	13.3521	1	UNK
R07	scaffold_3	13.3532	16.2089	9	2021-01-02
R07	scaffold_3	16.2092	16.3852	1	2021-01-03
R07	scaffold_3	16.3852	17.3533	1	UNK
R07	scaffold_3	17.3538	18.812	3	2021-01-02
R07	scaffold_3	18.8121	19.2306	1	2021-01-03
R07	scaffold_3	19.2306	19.7442	1	2021-01-02
R07	scaffold_3	19.7443	20.6821	1	2021-01-03
R07	scaffold_3	20.6829	21.5189	1	2021-04-04
R07	scaffold_3	21.5189	25.3386	3	2021-02-02
R07	scaffold_3	25.3824	26.5115	1	2021-04-04
R07	scaffold_3	26.5115	27.4369	1	UNK
R07	scaffold_3	27.7988	29.1311	1	2021-03-03
R07	scaffold_3	29.1324	29.5081	1	2021-01-03
R07	scaffold_3	29.5081	34.1733	8	2021-01-02
R07	scaffold_4	0.057	2.35	5	0/2
R07	scaffold_4	2.35	3.458	2	0/1
R07	scaffold_4	3.458	3.975	1	2021-02-01
R07	scaffold_4	3.975	5.493	1	2021-03-01
R07	scaffold_4	5.493	6.113	1	2021-01-01
R07	scaffold_4	6.113	6.795	1	2021-01-02
R07	scaffold_4	6.795	7.335	1	1/UNK
R07	scaffold_4	7.336	7.984	1	2021-01-03
R07	scaffold_4	7.984	9.104	3	2021-01-02
R07	scaffold_4	9.104	9.454	1	2021-01-04
R07	scaffold_4	9.455	10.213	1	2021-01-03
R07	scaffold_4	10.213	11.734	4	2021-01-02
R07	scaffold_4	11.735	12.157	1	2021-01-04
R07	scaffold_4	12.158	15.556	9	2021-01-02
R07	scaffold_4	15.556	15.937	1	1/UNK
R07	scaffold_4	15.937	17.541	4	2021-01-02
R07	scaffold_4	17.541	20.716	9	2021-02-02
R07	scaffold_4	20.717	21.026	1	2021-04-04
R07	scaffold_4	21.026	22.617	4	2021-02-03
R07	scaffold_4	22.617	25.644	7	2021-02-02
R07	scaffold_4	25.644	25.649	1	UNK
R07	scaffold_5	0.0485	2.4475	1	2021-01-01
R07	scaffold_5	2.4485	12.6445	6	2021-01-02
R07	scaffold_5	12.6445	19.1445	13	2021-01-01
R07	scaffold_5	19.1445	20.0825	1	2021-01-02
R07	scaffold_5	20.0865	20.5935	1	2021-01-04
R07	scaffold_5	20.5965	22.7005	5	2021-01-02
R07	scaffold_5	22.7105	25.7585	1	2021-01-04
R07	scaffold_5	25.7585	29.1595	3	2021-01-02
R07	scaffold_5	29.1595	30.5455	2	2021-01-04
R07	scaffold_5	30.5455	30.8255	1	2021-01-02
R07	scaffold_5	30.8295	31.3995	1	2021-01-03
R07	scaffold_5	31.3995	33.9845	4	2021-01-02
R07	scaffold_5	33.9855	34.7285	2	2021-01-04
R07	scaffold_5	34.7285	43.2935	21	2021-01-02
R07	scaffold_6	0.01	2.887	6	2021-01-01
R07	scaffold_6	2.888	3.841	2	2021-01-02
R07	scaffold_6	3.842	15.808	33	2021-01-01
R07	scaffold_6	15.808	15.997	1	UNK
R07	scaffold_6	15.997	19.914	11	2021-01-01
R07	scaffold_6	19.914	20.195	1	2021-01-03
R07	scaffold_6	20.195	20.451	1	1/UNK
R07	scaffold_6	20.454	21.615	4	2021-01-03
R07	scaffold_6	21.617	23.08	6	2021-01-02
R07	scaffold_6	23.08	23.303	1	2021-01-04
R07	scaffold_6	23.303	25.079	8	2021-01-02
R07	scaffold_6	25.079	25.584	2	2021-01-03
R07	scaffold_7	0.0172	4.6832	12	2021-01-03
R07	scaffold_7	4.6832	13.7252	14	2021-01-02
R07	scaffold_7	13.7252	21.1022	14	2021-01-01
R07	scaffold_8	0.0156	0.1926	1	2021-01-02
R07	scaffold_8	0.1926	0.5166	1	2021-01-04
R07	scaffold_8	0.5176	2.4686	6	2021-01-02
R07	scaffold_8	2.4726	2.8196	1	UNK
R07	scaffold_8	2.8196	3.1526	1	2021-04-04
R07	scaffold_8	3.1526	4.5566	3	2021-02-02
R07	scaffold_8	4.5566	5.0126	1	2021-02-03
R07	scaffold_8	5.0126	6.0076	2	2021-02-02
R07	scaffold_8	6.0076	6.6876	1	2021-04-04
R07	scaffold_8	6.6876	8.1946	2	2021-02-02
R07	scaffold_8	8.1946	8.7186	1	2021-02-03
R07	scaffold_8	8.7186	9.6996	1	2021-04-04
R07	scaffold_8	9.6996	10.1326	1	2021-02-02
R07	scaffold_8	10.1326	11.0056	2	2021-04-04
R07	scaffold_8	11.0056	11.5966	1	2021-02-02
R07	scaffold_8	11.5966	13.0356	2	2021-04-04
R07	scaffold_8	13.0356	16.5036	6	2021-02-02
R07	scaffold_8	16.5036	17.0206	1	2/UNK
R07	scaffold_8	17.0206	17.6646	1	2021-02-02
R07	scaffold_8	17.6646	18.1016	1	UNK
R07	scaffold_8	18.1016	18.6146	1	2021-02-02
R07	scaffold_8	18.6146	19.1306	1	2021-03-03
R07	scaffold_8	19.2206	20.5176	4	2021-02-02
R07	scaffold_8	20.5176	21.0126	1	2021-04-04
R07	scaffold_8	21.0126	24.1326	10	2021-02-02
R07	scaffold_8	24.1336	24.4516	1	2/UNK
R07	scaffold_8	24.4556	25.0426	3	2021-02-01
R07	scaffold_9	0.0223	4.0123	11	2021-01-01
R07	scaffold_9	4.0123	10.9863	12	0/1
R07	scaffold_9	10.9863	12.0253	3	2021-02-02
R07	scaffold_9	12.0253	12.2373	1	2021-04-04
R07	scaffold_9	12.2373	12.8473	1	2021-03-03
R07	scaffold_9	12.8483	14.7283	5	2021-02-02
R07	scaffold_9	14.7283	27.9773	22	2000-01-01
R07	scaffold_9	27.9773	28.2463	1	2021-01-03
R07	scaffold_9	28.2463	28.7943	1	2021-01-02
R07	scaffold_9	28.7973	31.2883	8	2021-01-01
R03	scaffold_1	0.041534	0.242364	1	UNK
R03	scaffold_1	0.243097	0.433404	1	2021-02-02
R03	scaffold_1	0.4336	1.13848	4	2021-04-04
R03	scaffold_1	1.13855	1.55082	2	2021-03-03
R03	scaffold_1	1.55083	1.73701	1	2000-01-01
R03	scaffold_1	1.7372	2.07521	2	UNK/0
R03	scaffold_1	18.3012	18.6822	1	2021-01-04
R03	scaffold_1	18.6824	18.9408	1	2021-01-03
R03	scaffold_1	18.9411	19.3565	1	2021-01-02
R03	scaffold_1	19.3569	20.0085	1	UNK/2
R03	scaffold_1	20.0092	21.4306	3	2021-01-02
R03	scaffold_1	2.07526	2.42406	1	2000-03-01
R03	scaffold_1	21.4306	22.0673	1	2021-01-04
R03	scaffold_1	22.0673	22.8647	2	2021-01-03
R03	scaffold_1	22.8651	23.0559	1	2021-01-04
R03	scaffold_1	23.056	23.5115	2	1/UNK
R03	scaffold_1	23.5116	23.7078	1	2021-01-04
R03	scaffold_1	23.7079	24.053	1	2021-01-03
R03	scaffold_1	24.0532	24.1952	1	2021-01-01
R03	scaffold_1	24.1959	24.9389	4	2021-01-03
R03	scaffold_1	2.42407	2.57297	1	3/UNK
R03	scaffold_1	24.939	25.1765	1	2021-01-04
R03	scaffold_1	25.1766	25.6391	2	2021-01-03
R03	scaffold_1	25.6392	25.7986	1	2021-01-04
R03	scaffold_1	2.57329	6.43287	17	2021-01-03
R03	scaffold_1	25.7989	25.9921	1	2021-01-03
R03	scaffold_1	25.9922	26.4708	3	2021-01-04
R03	scaffold_1	26.4709	27.1294	3	2021-01-03
R03	scaffold_1	27.1295	28.9319	7	2000-01-01
R03	scaffold_1	6.43292	6.546	1	UNK
R03	scaffold_1	6.54601	6.85086	1	1/UNK
R03	scaffold_1	6.85095	7.06998	1	UNK
R03	scaffold_1	7.07103	7.71225	3	2021-01-03
R03	scaffold_1	7.71226	8.07251	1	2021-01-01
R03	scaffold_1	8.07253	18.301	52	2021-01-03
R03	scaffold_2	0.058	2.6942	4	2021-01-02
R03	scaffold_2	2.6943	2.8742	1	2021-01-04
R03	scaffold_2	2.8759	11.2244	18	2021-01-02
R03	scaffold_2	11.2257	36.3657	58	2000-01-01
R03	scaffold_3	0.0132	26.4228	49	2000-01-01
R03	scaffold_3	26.4228	26.7538	1	2000-04-01
R03	scaffold_3	26.7568	51.0243	46	2000-01-01
R03	scaffold_4	0.057	5.322	9	2021-01-02
R03	scaffold_4	5.323	6.11	1	2000-01-01
R03	scaffold_4	6.11	11.647	11	2021-01-02
R03	scaffold_4	11.647	12.02	1	2021-01-04
R03	scaffold_4	12.022	21.022	23	2021-01-02
R03	scaffold_4	21.022	25.199	10	2021-01-03
R03	scaffold_4	25.199	25.649	1	UNK
R03	scaffold_5	0.0485	43.2935	56	2000-01-01
R03	scaffold_6	0.007	1.347	1	2021-04-04
R03	scaffold_6	1.347	1.962	1	2/UNK
R03	scaffold_6	1.962	8.306	15	2021-01-02
R03	scaffold_6	8.31	8.939	1	1/UNK
R03	scaffold_6	8.939	9.28	1	2/UNK
R03	scaffold_6	9.28	9.636	1	UNK
R03	scaffold_6	9.636	11.752	7	2021-01-02
R03	scaffold_6	11.752	12.12	1	1/UNK
R03	scaffold_6	12.12	14.758	7	2021-01-02
R03	scaffold_6	14.759	15.084	1	2021-01-04
R03	scaffold_6	15.084	15.91	2	2021-01-02
R03	scaffold_6	15.915	16.199	1	1/UNK
R03	scaffold_6	16.201	18.093	4	2021-01-03
R03	scaffold_6	18.097	18.635	1	UNK
R03	scaffold_6	18.635	19.15	2	2021-01-03
R03	scaffold_6	19.151	19.352	1	1/UNK
R03	scaffold_6	19.352	21.306	7	2021-01-03
R03	scaffold_6	21.306	21.526	1	1/UNK
R03	scaffold_6	21.526	25.061	15	2021-01-02
R03	scaffold_6	25.061	25.529	2	2021-01-03
R03	scaffold_6	25.529	25.584	1	UNK
R03	scaffold_7	0.0172	21.1022	36	2000-01-01
R03	scaffold_8	0.0156	15.5136	29	2000-01-01
R03	scaffold_8	15.5136	16.5156	1	2021-01-03
R03	scaffold_8	16.5276	17.0236	1	UNK
R03	scaffold_8	17.0236	25.0406	21	2000-01-01
R03	scaffold_9	0.0223	0.7213	2	2021-01-03
R03	scaffold_9	0.7213	6.9973	14	2000-01-01
R03	scaffold_9	6.9973	7.4453	1	UNK/0
R03	scaffold_9	7.4453	20.0793	23	2000-01-01
R03	scaffold_9	20.0793	21.2113	1	2000-03-01
R03	scaffold_9	21.2113	22.0323	1	2000-04-01
R03	scaffold_9	22.0323	22.4023	1	2000-03-01
R03	scaffold_9	22.4023	25.9743	5	2000-02-01
R03	scaffold_9	25.9743	28.0293	3	2000-01-01
R03	scaffold_9	28.0293	28.4173	1	2021-01-03
R03	scaffold_9	28.4173	30.6103	5	2021-01-02
R03	scaffold_9	30.6103	30.8323	1	2021-01-04
R03	scaffold_9	30.8323	31.0533	1	1/UNK
R03	scaffold_9	31.0533	31.2883	1	2021-01-03
R04	scaffold_1	0.040681	1.33503	7	2021-01-02
R04	scaffold_1	1.33505	1.55169	1	UNK/2
R04	scaffold_1	1.5517	7.35558	26	2021-01-02
R04	scaffold_1	18.5604	18.7713	1	2021-01-04
R04	scaffold_1	18.7725	20.5432	4	2021-01-02
R04	scaffold_1	20.5433	20.9775	1	2021-01-01
R04	scaffold_1	20.9775	21.453	1	2021-01-02
R04	scaffold_1	21.4531	22.3688	1	2021-01-04
R04	scaffold_1	22.3779	22.9018	2	2021-01-03
R04	scaffold_1	22.9021	23.3526	2	1/UNK
R04	scaffold_1	23.3554	23.5567	1	2021-01-02
R04	scaffold_1	23.5567	23.752	1	2021-01-03
R04	scaffold_1	23.7522	24.3057	2	2021-01-01
R04	scaffold_1	24.3057	24.4733	1	2021-01-04
R04	scaffold_1	24.4735	25.7229	6	2021-01-03
R04	scaffold_1	25.723	26.4532	4	2021-01-04
R04	scaffold_1	26.4532	27.2428	4	2021-01-03
R04	scaffold_1	27.2428	28.8491	6	2000-01-01
R04	scaffold_1	28.8492	28.9319	1	2000-04-01
R04	scaffold_1	7.35769	7.57158	1	UNK/2
R04	scaffold_1	7.57163	18.5604	55	2021-01-02
R04	scaffold_2	0.058	11.4118	25	2021-01-02
R04	scaffold_2	11.4174	16.6935	13	2000-01-01
R04	scaffold_2	16.6936	16.8052	1	UNK/0
R04	scaffold_2	16.8053	36.0497	45	2000-01-01
R04	scaffold_2	36.0497	36.3657	1	2021-01-02
R04	scaffold_3	0.0132	9.4552	23	2000-01-01
R04	scaffold_3	9.4555	9.8798	1	UNK/0
R04	scaffold_3	9.8798	51.0253	75	2000-01-01
R04	scaffold_4	0.057	3.458	7	2000-01-01
R04	scaffold_4	3.458	3.955	1	UNK
R04	scaffold_4	3.956	5.381	1	2021-01-03
R04	scaffold_4	5.381	6.819	2	2021-01-04
R04	scaffold_4	6.819	7.357	1	1/UNK
R04	scaffold_4	7.366	8.018	1	2021-01-04
R04	scaffold_4	8.018	9.158	3	2021-01-02
R04	scaffold_4	9.158	9.478	1	2021-01-03
R04	scaffold_4	9.478	10.304	1	1/UNK
R04	scaffold_4	10.304	20.737	28	2021-01-02
R04	scaffold_4	20.738	21.117	1	2021-01-04
R04	scaffold_4	21.117	22.651	4	2021-01-03
R04	scaffold_4	22.651	24.225	4	2021-01-02
R04	scaffold_4	24.225	24.622	1	2021-01-04
R04	scaffold_4	24.622	25.145	1	2021-01-03
R04	scaffold_4	25.145	25.624	1	UNK/3
R04	scaffold_4	25.624	25.649	1	2021-01-03
R04	scaffold_5	0.0485	12.6165	6	2000-01-01
R04	scaffold_5	12.6165	13.3045	2	2021-01-04
R04	scaffold_5	13.3045	15.8845	6	2021-01-02
R04	scaffold_5	15.8845	16.1075	1	2021-01-03
R04	scaffold_5	16.1075	16.7765	1	1/UNK
R04	scaffold_5	16.7765	18.2895	2	2021-01-02
R04	scaffold_5	18.2895	37.6035	28	2000-01-01
R04	scaffold_5	37.6035	38.0205	1	1/UNK
R04	scaffold_5	38.0205	38.3875	1	1/UNK
R04	scaffold_5	38.3875	43.2935	12	2021-01-02
R04	scaffold_6	0.007	8.303	18	2021-01-02
R04	scaffold_6	8.304	8.899	1	1/UNK
R04	scaffold_6	8.9	11.867	10	2021-01-02
R04	scaffold_6	11.867	12.228	1	1/UNK
R04	scaffold_6	12.228	12.673	1	UNK
R04	scaffold_6	12.676	14.758	6	2021-01-02
R04	scaffold_6	14.758	15.033	1	2021-01-04
R04	scaffold_6	15.036	15.426	1	UNK
R04	scaffold_6	15.427	15.761	1	UNK/2
R04	scaffold_6	15.761	15.987	1	2021-01-02
R04	scaffold_6	15.987	16.549	1	1/UNK
R04	scaffold_6	16.549	19.226	7	2021-01-03
R04	scaffold_6	19.227	19.417	1	1/UNK
R04	scaffold_6	19.417	21.327	7	2021-01-03
R04	scaffold_6	21.327	21.526	1	1/UNK
R04	scaffold_6	21.527	24.983	15	2021-01-02
R04	scaffold_6	24.984	25.584	3	2021-01-03
R04	scaffold_7	0.0172	4.9692	12	2000-01-01
R04	scaffold_7	4.9712	7.8182	6	2021-01-02
R04	scaffold_7	7.8252	8.2412	1	2021-01-04
R04	scaffold_7	8.2412	13.5752	6	2021-01-02
R04	scaffold_7	13.5752	14.1162	1	2021-01-04
R04	scaffold_7	14.1162	14.7032	1	2021-02-03
R04	scaffold_7	14.7212	15.9462	3	2021-01-02
R04	scaffold_7	15.9472	16.5532	1	2021-01-03
R04	scaffold_7	16.5532	17.1782	1	2021-01-02
R04	scaffold_7	17.1782	18.1252	2	2021-01-04
R04	scaffold_7	18.1252	18.8012	1	1/UNK
R04	scaffold_7	18.8012	21.1022	4	2021-01-02
R04	scaffold_8	0.0156	16.4256	30	2000-01-01
R04	scaffold_8	16.4266	16.8836	1	2021-01-03
R04	scaffold_8	16.8836	22.5966	14	2000-01-01
R04	scaffold_8	22.5966	25.0426	9	2021-01-02
R04	scaffold_9	0.0223	0.3973	1	2000-01-01
R04	scaffold_9	0.3983	1.1063	2	2021-01-03
R04	scaffold_9	1.1063	5.7683	13	2021-01-02
R04	scaffold_9	5.7683	28.0593	38	2000-01-01
R04	scaffold_9	28.0593	28.3933	1	2021-01-03
R04	scaffold_9	28.3933	30.7823	6	2021-01-02
R04	scaffold_9	30.7823	31.2433	2	1/UNK
R04	scaffold_9	31.2433	31.2883	1	2021-01-03
TRG	scaffold_1	0.04153	0.245061	1	1/UNK
TRG	scaffold_1	0.245112	0.865903	3	2021-01-04
TRG	scaffold_1	0.865905	1.40944	3	2021-01-03
TRG	scaffold_1	1.40946	1.6138	1	2021-01-01
TRG	scaffold_1	1.61388	2.02048	2	2021-01-03
TRG	scaffold_1	16.406	16.5718	1	UNK/3
TRG	scaffold_1	16.5718	18.0622	4	2021-01-03
TRG	scaffold_1	18.0622	18.48	1	2021-01-02
TRG	scaffold_1	18.48	18.7496	1	2021-01-04
TRG	scaffold_1	18.7496	19.0531	1	2021-01-02
TRG	scaffold_1	19.0532	19.5915	1	2021-02-02
TRG	scaffold_1	19.5916	20.6783	2	2021-01-02
TRG	scaffold_1	2.02056	2.19561	1	1/UNK
TRG	scaffold_1	20.6783	21.0132	1	2021-01-04
TRG	scaffold_1	21.0132	21.8894	1	2021-01-02
TRG	scaffold_1	21.8895	22.9647	3	2021-01-03
TRG	scaffold_1	2.19588	6.37755	17	2021-01-03
TRG	scaffold_1	22.9647	23.4682	2	1/UNK
TRG	scaffold_1	23.4685	23.6463	1	2021-01-02
TRG	scaffold_1	23.6474	23.7777	1	2021-01-03
TRG	scaffold_1	23.7779	24.1093	1	2021-01-01
TRG	scaffold_1	24.1098	24.2978	1	1/UNK
TRG	scaffold_1	24.2982	24.439	1	2021-01-04
TRG	scaffold_1	24.4402	25.0314	3	2021-01-03
TRG	scaffold_1	25.0316	25.2303	1	2021-01-04
TRG	scaffold_1	25.2303	25.6661	2	2021-01-03
TRG	scaffold_1	25.6687	26.417	4	2021-01-04
TRG	scaffold_1	26.4172	27.2883	4	2021-01-03
TRG	scaffold_1	27.2888	28.8963	6	2000-01-01
TRG	scaffold_1	28.8963	28.9319	1	2000-04-01
TRG	scaffold_1	6.37756	7.00712	3	1/UNK
TRG	scaffold_1	7.00746	7.67956	3	2021-01-03
TRG	scaffold_1	7.67956	7.9814	1	UNK
TRG	scaffold_1	7.98141	8.18802	1	UNK/3
TRG	scaffold_1	8.18802	16.4059	46	2021-01-03
TRG	scaffold_2	0.074	12.3643	27	2021-01-02
TRG	scaffold_2	12.3644	12.7572	1	2021-01-03
TRG	scaffold_2	12.7579	13.3354	2	2021-01-02
TRG	scaffold_2	13.3354	13.5586	1	2021-01-04
TRG	scaffold_2	13.5588	14.5967	2	2021-01-02
TRG	scaffold_2	14.5989	14.8464	1	2021-01-04
TRG	scaffold_2	14.8464	15.1802	1	1/UNK
TRG	scaffold_2	15.1802	19.8623	13	2021-01-02
TRG	scaffold_2	19.8624	20.2507	1	1/UNK
TRG	scaffold_2	20.2517	21.2034	1	2021-01-03
TRG	scaffold_2	21.2034	21.4968	1	2021-01-04
TRG	scaffold_2	21.4968	24.6781	7	2021-01-02
TRG	scaffold_2	24.6782	25.5548	1	UNK
TRG	scaffold_2	25.5551	26.3913	2	2021-01-02
TRG	scaffold_2	26.3914	26.8878	1	2021-01-04
TRG	scaffold_2	26.8895	27.2095	1	1/UNK
TRG	scaffold_2	27.2096	27.6379	1	2021-01-02
TRG	scaffold_2	27.6383	36.3232	22	2000-01-01
TRG	scaffold_2	36.3237	36.3611	1	2000-02-01
TRG	scaffold_3	33.1413	34.0993	1	2021-01-02
TRG	scaffold_3	34.1003	36.8023	2	2000-01-01
TRG	scaffold_3	36.8023	37.7873	1	2021-01-02
TRG	scaffold_3	37.7913	38.1243	1	1/UNK
TRG	scaffold_3	38.1243	39.0053	1	UNK
TRG	scaffold_3	39.0053	51.0193	33	2000-01-01
TRG	scaffold_3	51.0193	51.0253	1	UNK/0
TRG	scaffold_3	0.0132	3.1264	7	2021-01-02
TRG	scaffold_3	3.1266	5.761	8	2000-01-01
TRG	scaffold_3	5.7611	8.9942	7	2021-01-02
TRG	scaffold_3	8.9942	9.3355	1	2021-01-04
TRG	scaffold_3	9.3357	10.2169	2	2021-01-02
TRG	scaffold_3	10.217	10.5964	1	2021-01-04
TRG	scaffold_3	10.5964	12.9536	5	2021-01-02
TRG	scaffold_3	12.9543	13.3074	1	2021-01-03
TRG	scaffold_3	13.3074	16.2732	9	2021-01-02
TRG	scaffold_3	16.2733	16.9415	1	2021-01-04
TRG	scaffold_3	16.9415	17.8267	2	2021-01-02
TRG	scaffold_3	17.8282	18.6497	1	2021-01-04
TRG	scaffold_3	18.6516	18.9552	1	1/UNK
TRG	scaffold_3	18.9553	19.6187	1	2021-01-02
TRG	scaffold_3	19.6187	20.8398	2	2021-01-03
TRG	scaffold_3	20.8398	22.993	1	2021-01-04
TRG	scaffold_3	22.9932	25.8529	3	2021-01-02
TRG	scaffold_3	25.8532	26.6421	1	UNK
TRG	scaffold_3	26.6428	28.9583	1	2021-01-03
TRG	scaffold_3	28.9585	29.4328	1	2021-01-02
TRG	scaffold_3	29.4335	30.1402	1	2021-01-04
TRG	scaffold_3	30.1402	31.5996	4	2021-01-02
TRG	scaffold_3	31.5996	33.1403	2	1/UNK
TRG	scaffold_4	0.058	2.948	6	2000-01-01
TRG	scaffold_4	2.948	3.5	1	1/UNK
TRG	scaffold_4	3.501	4.032	1	3/UNK
TRG	scaffold_4	4.032	5.746	1	2021-01-03
TRG	scaffold_4	5.746	6.254	1	2021-01-04
TRG	scaffold_4	6.254	6.989	1	2021-01-02
TRG	scaffold_4	6.989	7.411	1	2021-01-03
TRG	scaffold_4	7.411	9.222	4	2021-01-02
TRG	scaffold_4	9.222	9.497	1	2021-01-03
TRG	scaffold_4	9.498	15.516	14	2021-01-02
TRG	scaffold_4	15.517	15.816	1	1/UNK
TRG	scaffold_4	15.816	20.266	11	2021-01-02
TRG	scaffold_4	20.266	20.535	1	UNK
TRG	scaffold_4	20.536	20.782	1	2021-01-02
TRG	scaffold_4	20.786	21.177	1	2021-01-04
TRG	scaffold_4	21.177	22.754	4	2021-01-03
TRG	scaffold_4	22.755	23.234	1	2021-01-02
TRG	scaffold_4	23.234	25.649	6	2021-01-03
TRG	scaffold_5	0.0485	12.7845	7	2021-01-02
TRG	scaffold_5	12.7845	13.1685	1	2021-01-04
TRG	scaffold_5	13.1685	15.8245	6	2021-01-02
TRG	scaffold_5	15.8245	16.0055	1	2021-01-03
TRG	scaffold_5	16.0055	16.5175	1	1/UNK
TRG	scaffold_5	16.5185	17.4955	1	2021-01-04
TRG	scaffold_5	17.4955	19.7125	3	2021-01-02
TRG	scaffold_5	19.7175	20.5485	1	2021-01-04
TRG	scaffold_5	20.5535	22.7445	5	2021-01-02
TRG	scaffold_5	22.8555	24.8065	1	2021-01-04
TRG	scaffold_5	24.8075	29.4705	4	2021-01-02
TRG	scaffold_5	29.4705	30.5145	1	2021-01-03
TRG	scaffold_5	30.5145	30.7525	1	2021-01-02
TRG	scaffold_5	30.7525	31.3095	1	2021-01-03
TRG	scaffold_5	31.3105	32.3395	1	2021-01-04
TRG	scaffold_5	32.4625	33.0235	1	2021-01-03
TRG	scaffold_5	33.0235	34.2475	3	2021-01-02
TRG	scaffold_5	34.2475	34.6465	1	2021-01-04
TRG	scaffold_5	34.6465	35.4575	2	2021-01-02
TRG	scaffold_5	35.4575	35.8205	1	2021-01-04
TRG	scaffold_5	35.8205	36.8105	2	2021-01-02
TRG	scaffold_5	36.8105	37.2475	1	1/UNK
TRG	scaffold_5	37.2475	43.2935	14	2000-01-01
TRG	scaffold_6	0.01	2.962	6	2000-01-01
TRG	scaffold_6	2.962	3.237	1	2021-01-02
TRG	scaffold_6	3.237	4.676	1	1/UNK
TRG	scaffold_6	4.676	12.637	21	2000-01-01
TRG	scaffold_6	12.637	17.349	12	2021-01-02
TRG	scaffold_6	17.35	17.823	1	2021-01-04
TRG	scaffold_6	17.823	19.186	4	2021-01-03
TRG	scaffold_6	19.187	19.377	1	1/UNK
TRG	scaffold_6	19.377	20.322	4	2021-01-03
TRG	scaffold_6	20.324	20.664	1	1/UNK
TRG	scaffold_6	20.664	21.502	3	2021-01-03
TRG	scaffold_6	21.502	21.781	1	2021-01-04
TRG	scaffold_6	21.782	24.157	11	2021-01-02
TRG	scaffold_6	24.158	24.418	1	UNK
TRG	scaffold_6	24.419	24.899	2	2021-01-02
TRG	scaffold_6	24.899	25.079	1	2021-01-04
TRG	scaffold_6	25.08	25.577	2	2021-01-03
TRG	scaffold_6	25.577	25.582	1	UNK
TRG	scaffold_7	0.0172	6.8652	16	2000-01-01
TRG	scaffold_7	6.8652	7.4042	1	2021-01-02
TRG	scaffold_7	7.4042	7.9882	1	2021-01-04
TRG	scaffold_7	7.9892	14.0902	7	2021-01-02
TRG	scaffold_7	14.0902	14.6432	1	2021-01-04
TRG	scaffold_7	14.6442	15.9322	3	2021-01-02
TRG	scaffold_7	15.9342	16.2722	1	2021-01-03
TRG	scaffold_7	16.2722	17.1782	1	2021-01-02
TRG	scaffold_7	17.1782	17.5892	1	2021-01-04
TRG	scaffold_7	17.5892	18.1432	1	1/UNK
TRG	scaffold_7	18.1432	21.1022	5	2021-01-02
TRG	scaffold_8	0.0156	25.0406	54	2000-01-01
TRG	scaffold_9	0.0223	0.7513	2	2021-01-03
TRG	scaffold_9	0.7513	28.0703	52	2000-01-01
TRG	scaffold_9	28.0703	28.4413	1	2021-01-03
TRG	scaffold_9	28.4413	30.1453	4	2021-01-02
TRG	scaffold_9	30.1453	30.6333	1	1/UNK
TRG	scaffold_9	30.6333	30.8853	1	2021-01-03
TRG	scaffold_9	30.8853	31.1013	1	1/UNK
TRG	scaffold_9	31.1013	31.2883	1	2021-01-03
KBU	scaffold_1	0.04153	1.78785	10	2021-01-02
KBU	scaffold_1	1.78785	1.94901	1	2021-01-03
KBU	scaffold_1	18.4771	18.6935	1	2021-01-04
KBU	scaffold_1	18.6939	18.9418	1	2021-01-03
KBU	scaffold_1	18.9419	19.3536	1	2021-01-04
KBU	scaffold_1	19.3537	19.7454	1	UNK/3
KBU	scaffold_1	1.94923	2.11111	1	1/UNK
KBU	scaffold_1	19.7457	20.8794	2	2021-01-03
KBU	scaffold_1	20.8794	21.292	1	2021-04-04
KBU	scaffold_1	2.11112	6.428	20	2021-01-03
KBU	scaffold_1	21.2921	23.3423	6	2021-01-03
KBU	scaffold_1	23.3424	23.5279	1	2021-01-02
KBU	scaffold_1	23.528	23.7178	1	2021-01-03
KBU	scaffold_1	23.7178	24.0579	1	UNK/3
KBU	scaffold_1	24.058	24.926	5	2021-01-03
KBU	scaffold_1	24.9268	25.1305	1	2021-01-04
KBU	scaffold_1	25.1314	25.7319	3	2021-01-03
KBU	scaffold_1	25.732	26.4128	4	2021-01-04
KBU	scaffold_1	26.4129	27.1875	4	2021-01-03
KBU	scaffold_1	27.1882	28.9319	7	2000-01-01
KBU	scaffold_1	6.42802	6.83088	2	1/UNK
KBU	scaffold_1	6.8311	18.4767	65	2021-01-03
KBU	scaffold_2	0.058	2.7405	5	2021-01-02
KBU	scaffold_2	2.7405	2.9456	1	2021-01-04
KBU	scaffold_2	2.9466	11.3002	20	2021-01-02
KBU	scaffold_2	11.3007	36.3657	64	2000-01-01
KBU	scaffold_3	32.9203	33.7453	1	2021-01-02
KBU	scaffold_3	33.7453	34.5683	1	2021-01-04
KBU	scaffold_3	34.5683	35.3253	1	1/UNK
KBU	scaffold_3	35.3253	37.0993	1	2021-01-04
KBU	scaffold_3	37.1003	41.8993	13	2021-01-02
KBU	scaffold_3	41.9003	42.1523	1	1/UNK
KBU	scaffold_3	42.1523	42.5493	2	2021-01-02
KBU	scaffold_3	42.5493	50.9793	21	2000-01-01
KBU	scaffold_3	50.9793	51.0253	1	UNK/0
KBU	scaffold_3	0.0127	5.8292	15	2000-01-01
KBU	scaffold_3	5.8292	8.0586	5	2021-01-02
KBU	scaffold_3	8.0587	8.4166	1	UNK/2
KBU	scaffold_3	8.4166	8.8057	1	2021-01-03
KBU	scaffold_3	8.8057	9.1436	1	2021-01-02
KBU	scaffold_3	9.148	9.494	1	2021-01-03
KBU	scaffold_3	9.4949	10.217	2	2021-01-02
KBU	scaffold_3	10.2171	10.5848	1	2021-01-03
KBU	scaffold_3	10.5866	12.7812	5	2021-01-02
KBU	scaffold_3	12.7813	13.0254	1	UNK/2
KBU	scaffold_3	13.0268	16.2577	11	2021-01-02
KBU	scaffold_3	16.2577	16.6052	1	2021-01-03
KBU	scaffold_3	16.6066	17.4101	1	2/UNK
KBU	scaffold_3	17.4102	18.7538	3	2021-01-02
KBU	scaffold_3	18.7538	19.223	1	2021-01-03
KBU	scaffold_3	19.223	19.6738	1	2021-01-02
KBU	scaffold_3	19.6738	20.5515	1	2021-01-03
KBU	scaffold_3	20.5515	20.8749	1	1/UNK
KBU	scaffold_3	20.8749	25.6676	4	2021-01-02
KBU	scaffold_3	25.6682	26.5577	1	2000-01-01
KBU	scaffold_3	26.5631	28.0176	1	UNK
KBU	scaffold_3	28.0177	29.1773	1	UNK
KBU	scaffold_3	29.1774	29.5081	1	2021-01-03
KBU	scaffold_3	29.5081	31.4871	5	2021-01-02
KBU	scaffold_3	31.4873	32.2217	1	2021-01-04
KBU	scaffold_3	32.2217	32.9193	1	1/UNK
KBU	scaffold_4	0.057	3.398	7	2000-01-01
KBU	scaffold_4	3.398	3.868	1	2021-01-02
KBU	scaffold_4	3.868	5.317	1	2021-01-03
KBU	scaffold_4	5.318	5.889	1	2000-01-01
KBU	scaffold_4	5.889	6.572	1	2021-01-04
KBU	scaffold_4	6.573	7.791	2	2021-01-03
KBU	scaffold_4	7.792	9.21	4	2021-01-02
KBU	scaffold_4	9.213	10.3	2	2021-01-03
KBU	scaffold_4	10.302	11.65	4	2021-01-02
KBU	scaffold_4	11.65	12.017	1	2021-01-04
KBU	scaffold_4	12.017	20.83	25	2021-01-02
KBU	scaffold_4	20.836	22.613	5	2021-01-03
KBU	scaffold_4	22.613	25.506	7	2021-01-02
KBU	scaffold_4	25.508	25.649	1	2021-01-04
KBU	scaffold_5	0.0485	12.3655	7	2021-01-02
KBU	scaffold_5	12.3775	18.3035	12	2000-01-01
KBU	scaffold_5	18.3035	19.2445	1	1/UNK
KBU	scaffold_5	19.2455	20.1015	1	2021-01-02
KBU	scaffold_5	20.1015	20.5965	1	2021-01-04
KBU	scaffold_5	20.5965	24.3605	6	2021-01-02
KBU	scaffold_5	24.3605	26.2635	1	2021-01-03
KBU	scaffold_5	26.2665	26.9665	1	2021-01-02
KBU	scaffold_5	26.9665	27.4725	1	2021-01-04
KBU	scaffold_5	27.4725	29.3075	1	2021-01-02
KBU	scaffold_5	29.3075	29.6505	1	2021-01-03
KBU	scaffold_5	29.6505	30.6165	1	2021-01-02
KBU	scaffold_5	30.6165	30.9765	1	2021-01-04
KBU	scaffold_5	30.9765	31.9055	1	2021-01-03
KBU	scaffold_5	31.9055	34.0265	4	2021-01-02
KBU	scaffold_5	34.0295	34.7455	2	2021-01-04
KBU	scaffold_5	34.7455	38.2285	9	2021-01-02
KBU	scaffold_5	38.2285	38.5745	1	1/UNK
KBU	scaffold_5	38.5745	43.2935	12	2021-01-02
KBU	scaffold_6	0.007	8.457	20	2021-01-02
KBU	scaffold_6	8.457	8.946	1	1/UNK
KBU	scaffold_6	8.946	9.269	1	2021-01-02
KBU	scaffold_6	9.269	9.532	1	2021-01-04
KBU	scaffold_6	9.532	15.963	21	2021-01-02
KBU	scaffold_6	15.964	16.38	1	1/UNK
KBU	scaffold_6	16.38	18.073	4	2021-01-03
KBU	scaffold_6	18.073	18.532	1	2021-01-04
KBU	scaffold_6	18.538	19.084	2	2021-01-03
KBU	scaffold_6	19.084	19.463	2	1/UNK
KBU	scaffold_6	19.463	21.351	7	2021-01-03
KBU	scaffold_6	21.351	21.539	1	1/UNK
KBU	scaffold_6	21.539	25.104	16	2021-01-02
KBU	scaffold_6	25.104	25.584	2	2021-01-03
KBU	scaffold_7	0.0172	0.3772	1	1/UNK
KBU	scaffold_7	0.3772	0.7662	1	2021-01-02
KBU	scaffold_7	0.7772	21.1022	36	2000-01-01
KBU	scaffold_8	0.0156	2.3846	8	2000-01-01
KBU	scaffold_8	2.3876	8.7216	13	2021-01-02
KBU	scaffold_8	8.7226	9.7136	1	2021-01-04
KBU	scaffold_8	9.7166	10.1326	1	2021-01-02
KBU	scaffold_8	10.1326	10.6366	1	1/UNK
KBU	scaffold_8	10.6366	12.8756	4	2021-01-04
KBU	scaffold_8	12.8766	15.5506	6	2021-01-02
KBU	scaffold_8	15.5506	16.4836	1	2021-01-04
KBU	scaffold_8	16.4836	17.4686	2	2021-01-02
KBU	scaffold_8	17.4686	18.0376	1	1/UNK
KBU	scaffold_8	18.0376	18.3756	1	2021-01-02
KBU	scaffold_8	18.3756	19.4986	2	2021-01-04
KBU	scaffold_8	19.4986	25.0426	19	2021-01-02
KBU	scaffold_9	0.0223	0.3923	1	2000-01-01
KBU	scaffold_9	0.3923	1.0713	2	2021-01-03
KBU	scaffold_9	1.0713	3.4283	7	2021-01-02
KBU	scaffold_9	3.4283	3.8183	1	2021-01-04
KBU	scaffold_9	3.8183	10.6643	13	2000-01-01
KBU	scaffold_9	10.6643	11.3553	1	2021-01-04
KBU	scaffold_9	11.3553	11.9703	2	2021-01-02
KBU	scaffold_9	11.9713	12.5593	2	2021-01-04
KBU	scaffold_9	12.5593	13.0573	1	1/UNK
KBU	scaffold_9	13.0593	14.2683	4	2021-01-02
KBU	scaffold_9	14.2683	27.9073	24	2000-01-01
KBU	scaffold_9	27.9073	28.2063	1	1/UNK
KBU	scaffold_9	28.2063	28.6413	1	2021-01-02
KBU	scaffold_9	28.6413	29.0583	1	2021-01-04
KBU	scaffold_9	29.0583	30.6313	4	2021-01-02
KBU	scaffold_9	30.6313	30.8523	1	2021-01-03
KBU	scaffold_9	30.8523	31.0543	1	1/UNK
KBU	scaffold_9	31.0543	31.2883	1	2021-01-03
OTO	scaffold_1	0.040681	0.448551	2	1/UNK
OTO	scaffold_1	0.448961	0.837566	2	2021-01-04
OTO	scaffold_1	0.837617	0.974374	1	2021-01-03
OTO	scaffold_1	0.974384	1.16235	1	2021-01-02
OTO	scaffold_1	1.16264	1.55144	2	2021-01-03
OTO	scaffold_1	1.55162	1.73962	1	2021-01-01
OTO	scaffold_1	1.73977	2.07896	2	1/UNK
OTO	scaffold_1	18.9174	19.1725	1	2021-01-04
OTO	scaffold_1	19.1725	20.8519	3	2021-01-02
OTO	scaffold_1	2.07896	2.42658	1	2021-01-04
OTO	scaffold_1	20.8519	21.0242	1	2021-01-01
OTO	scaffold_1	21.0244	21.8977	1	UNK
OTO	scaffold_1	21.8977	22.9186	3	2021-01-03
OTO	scaffold_1	22.9188	23.3898	2	1/UNK
OTO	scaffold_1	23.3905	23.5643	1	2021-01-02
OTO	scaffold_1	23.5644	23.7398	1	2021-01-03
OTO	scaffold_1	23.7399	24.0652	1	2021-01-01
OTO	scaffold_1	24.0652	24.2705	1	2021-01-03
OTO	scaffold_1	2.42698	6.50938	19	2021-01-02
OTO	scaffold_1	24.2712	24.4234	1	2021-01-04
OTO	scaffold_1	24.4234	24.9921	3	2021-01-03
OTO	scaffold_1	24.9958	25.1959	1	2021-01-04
OTO	scaffold_1	25.1974	25.6639	2	2021-01-03
OTO	scaffold_1	25.664	26.3687	4	2021-01-04
OTO	scaffold_1	26.3689	27.2162	4	2021-01-03
OTO	scaffold_1	27.217	28.7351	6	2000-01-01
OTO	scaffold_1	28.7351	28.9319	1	UNK/0
OTO	scaffold_1	6.50954	6.7687	1	2021-02-02
OTO	scaffold_1	6.76874	18.917	64	2021-01-02
OTO	scaffold_2	0.058	12.5543	29	2021-01-02
OTO	scaffold_2	12.5543	12.8406	1	2021-01-03
OTO	scaffold_2	12.8406	13.0048	1	2021-01-02
OTO	scaffold_2	13.0085	13.3223	1	2021-01-03
OTO	scaffold_2	13.3224	13.5228	1	2021-01-04
OTO	scaffold_2	13.5229	14.4913	2	2021-01-02
OTO	scaffold_2	14.4918	14.6962	1	2021-01-04
OTO	scaffold_2	14.6969	15.037	1	2021-01-01
OTO	scaffold_2	15.0373	15.3856	1	1/UNK
OTO	scaffold_2	15.3856	15.7467	1	2021-01-02
OTO	scaffold_2	15.7468	16.3152	1	2021-01-04
OTO	scaffold_2	16.3152	20.0013	12	2021-01-02
OTO	scaffold_2	20.0019	21.0614	1	1/UNK
OTO	scaffold_2	21.0866	21.2952	1	2021-01-03
OTO	scaffold_2	21.3009	36.0268	35	2000-01-01
OTO	scaffold_2	36.0269	36.3639	1	2021-01-02
OTO	scaffold_3	32.8743	34.4773	2	2021-01-02
OTO	scaffold_3	34.4773	41.4983	13	2000-01-01
OTO	scaffold_3	41.4993	41.7903	1	2000-02-01
OTO	scaffold_3	41.7903	44.7793	12	2000-01-01
OTO	scaffold_3	44.7803	48.3403	7	2021-01-02
OTO	scaffold_3	48.3453	49.4643	3	2021-01-03
OTO	scaffold_3	49.4653	50.8943	3	2021-01-02
OTO	scaffold_3	50.9013	51.0253	1	2021-01-03
OTO	scaffold_3	0.0127	3.0037	7	2021-01-02
OTO	scaffold_3	3.0037	5.66	8	2000-01-01
OTO	scaffold_3	5.6617	8.3804	6	2021-01-02
OTO	scaffold_3	8.3806	8.8062	1	2021-01-04
OTO	scaffold_3	8.8063	9.2307	1	2021-01-02
OTO	scaffold_3	9.2309	9.5701	1	2021-01-04
OTO	scaffold_3	9.5738	12.8415	8	2021-01-02
OTO	scaffold_3	12.8416	13.13	1	2021-03-02
OTO	scaffold_3	13.13	16.2356	10	2021-01-02
OTO	scaffold_3	16.2359	16.5247	1	2021-01-03
OTO	scaffold_3	16.5249	18.8657	4	2021-01-02
OTO	scaffold_3	18.8658	19.2306	1	2021-01-03
OTO	scaffold_3	19.2306	19.7307	1	2021-01-02
OTO	scaffold_3	19.7307	20.57	1	2021-01-03
OTO	scaffold_3	20.5705	26.4245	5	2000-01-01
OTO	scaffold_3	26.4245	26.7415	1	2021-01-04
OTO	scaffold_3	26.7415	28.9651	1	1/UNK
OTO	scaffold_3	28.9652	29.4306	1	2021-01-02
OTO	scaffold_3	29.4306	30.0781	1	UNK
OTO	scaffold_3	30.0781	32.1461	5	2021-01-02
OTO	scaffold_3	32.1461	32.8743	1	UNK
OTO	scaffold_4	0.057	11.517	23	2021-01-02
OTO	scaffold_4	11.519	11.965	1	2021-01-04
OTO	scaffold_4	11.965	14.801	8	2021-01-02
OTO	scaffold_4	14.801	15.33	1	2021-02-02
OTO	scaffold_4	15.33	20.981	16	2021-01-02
OTO	scaffold_4	20.983	25.649	12	2021-01-03
OTO	scaffold_5	0.0485	12.6175	7	2021-01-02
OTO	scaffold_5	12.6175	13.3045	2	2021-01-04
OTO	scaffold_5	13.3045	15.8135	6	2021-01-02
OTO	scaffold_5	15.8135	15.9765	1	2021-01-03
OTO	scaffold_5	15.9765	16.4585	1	1/UNK
OTO	scaffold_5	16.4585	17.1335	1	2021-01-04
OTO	scaffold_5	17.1335	18.0065	1	2021-01-02
OTO	scaffold_5	18.0065	18.3675	1	1/UNK
OTO	scaffold_5	18.3675	19.5665	1	2021-01-02
OTO	scaffold_5	19.5685	20.2145	1	2021-01-04
OTO	scaffold_5	20.2425	24.0255	6	2021-01-02
OTO	scaffold_5	24.0325	25.8275	1	1/UNK
OTO	scaffold_5	25.8275	29.4865	4	2021-01-02
OTO	scaffold_5	29.4865	30.5255	1	2021-01-03
OTO	scaffold_5	30.5275	30.7715	1	2021-01-02
OTO	scaffold_5	30.7715	31.3085	1	2021-01-01
OTO	scaffold_5	31.3085	32.4665	1	2021-01-02
OTO	scaffold_5	32.4665	33.0235	1	UNK
OTO	scaffold_5	33.0245	35.3405	6	2021-01-02
OTO	scaffold_5	35.3405	35.7245	1	2021-01-04
OTO	scaffold_5	35.7255	37.7715	5	2021-01-02
OTO	scaffold_5	37.7715	38.2115	1	2021-01-04
OTO	scaffold_5	38.2155	38.5555	1	1/UNK
OTO	scaffold_5	38.5555	43.2935	12	2021-01-02
OTO	scaffold_6	0.007	8.695	20	2021-01-02
OTO	scaffold_6	8.695	9.091	1	1/UNK
OTO	scaffold_6	9.11	9.442	1	2021-01-04
OTO	scaffold_6	9.442	14.773	17	2021-01-02
OTO	scaffold_6	14.773	15.084	1	2021-01-04
OTO	scaffold_6	15.084	15.827	2	2021-01-02
OTO	scaffold_6	15.827	16.234	1	1/UNK
OTO	scaffold_6	16.234	18.075	4	2021-01-03
OTO	scaffold_6	18.075	18.578	1	2021-01-04
OTO	scaffold_6	18.582	19.105	2	2021-01-03
OTO	scaffold_6	19.106	19.488	2	1/UNK
OTO	scaffold_6	19.489	20.207	3	2021-01-03
OTO	scaffold_6	20.208	20.44	1	1/UNK
OTO	scaffold_6	20.44	21.404	3	2021-01-03
OTO	scaffold_6	21.404	21.576	1	2021-01-04
OTO	scaffold_6	21.577	24.972	15	2021-01-02
OTO	scaffold_6	24.972	25.584	3	2021-01-03
OTO	scaffold_7	0.0172	8.7012	20	2000-01-01
OTO	scaffold_7	8.7012	9.4772	1	UNK/0
OTO	scaffold_7	9.4772	16.3942	9	2000-01-01
OTO	scaffold_7	16.5202	17.1762	1	2021-01-02
OTO	scaffold_7	17.1762	17.5542	1	2021-01-04
OTO	scaffold_7	17.5552	18.6522	2	1/UNK
OTO	scaffold_7	18.6522	21.1022	4	2021-01-02
OTO	scaffold_8	0.0156	15.5216	31	2000-01-01
OTO	scaffold_8	15.5216	16.5146	1	2021-01-03
OTO	scaffold_8	16.5156	25.0406	23	2000-01-01
OTO	scaffold_9	0.0223	0.6993	2	2021-01-03
OTO	scaffold_9	0.6993	2.1973	4	2000-01-01
OTO	scaffold_9	2.1973	7.1213	12	2021-01-02
OTO	scaffold_9	7.1483	7.4653	1	2021-02-02
OTO	scaffold_9	7.4653	9.4203	3	2021-01-02
OTO	scaffold_9	9.4203	9.7623	1	2021-01-04
OTO	scaffold_9	9.7623	10.4273	1	2021-01-03
OTO	scaffold_9	10.4273	14.3023	9	2000-01-01
OTO	scaffold_9	14.3023	14.8613	1	1/UNK
OTO	scaffold_9	14.8613	21.1153	13	2021-01-02
OTO	scaffold_9	21.1153	22.0663	2	2021-01-04
OTO	scaffold_9	22.0663	28.6413	12	2021-01-02
OTO	scaffold_9	28.6433	29.0583	1	2021-01-04
OTO	scaffold_9	29.0583	30.2083	3	2021-01-02
OTO	scaffold_9	30.2093	30.6333	1	2021-01-03
OTO	scaffold_9	30.6333	30.8553	1	2021-01-04
OTO	scaffold_9	30.8553	31.0783	1	1/UNK
OTO	scaffold_9	31.0793	31.2883	1	2021-01-03
KB3	scaffold_1	0.04153	0.236146	1	2/UNK
KB3	scaffold_1	0.23615	0.412647	1	UNK
KB3	scaffold_1	0.414172	1.08719	4	2021-04-04
KB3	scaffold_1	1.08736	1.2981	1	2021-02-03
KB3	scaffold_1	1.29811	1.4875	1	UNK
KB3	scaffold_1	1.48752	1.64355	1	UNK
KB3	scaffold_1	1.64356	1.96664	2	2021-02-03
KB3	scaffold_1	18.5186	18.7139	1	2021-04-04
KB3	scaffold_1	18.7151	18.9586	1	2021-02-03
KB3	scaffold_1	18.959	19.2917	1	2021-04-04
KB3	scaffold_1	19.2919	20.6816	3	2021-02-03
KB3	scaffold_1	1.96666	2.12491	1	UNK
KB3	scaffold_1	20.6819	21.0035	1	UNK
KB3	scaffold_1	21.0044	21.4557	1	2021-02-03
KB3	scaffold_1	2.12495	6.26124	19	2021-02-03
KB3	scaffold_1	21.4558	22.1459	1	2021-04-04
KB3	scaffold_1	22.1464	22.8497	2	2021-03-03
KB3	scaffold_1	22.8499	23.0284	1	2021-02-03
KB3	scaffold_1	23.03	23.2632	1	UNK
KB3	scaffold_1	23.2637	23.4857	1	UNK/3
KB3	scaffold_1	23.4861	23.6643	1	2021-02-02
KB3	scaffold_1	23.6646	23.823	1	2021-03-03
KB3	scaffold_1	23.8231	24.1539	1	UNK
KB3	scaffold_1	24.1543	24.3547	1	UNK
KB3	scaffold_1	24.3549	24.5317	1	2021-04-04
KB3	scaffold_1	24.5318	24.8912	2	2021-03-03
KB3	scaffold_1	24.8912	25.0961	1	2021-02-03
KB3	scaffold_1	25.0961	25.26	1	2021-03-03
KB3	scaffold_1	25.2604	25.6927	2	2021-02-03
KB3	scaffold_1	25.6954	26.404	4	2021-04-04
KB3	scaffold_1	26.4043	27.0025	3	2021-02-03
KB3	scaffold_1	27.0025	27.2067	1	2021-04-04
KB3	scaffold_1	27.2068	28.4945	5	0/2
KB3	scaffold_1	28.4949	28.9319	2	0/4
KB3	scaffold_1	6.28945	6.4534	1	UNK
KB3	scaffold_1	6.4534	6.55044	1	2/UNK
KB3	scaffold_1	6.55046	6.86571	1	UNK
KB3	scaffold_1	6.86576	18.5185	65	2021-02-03
KB3	scaffold_2	0.058	2.7352	5	2021-02-02
KB3	scaffold_2	2.7352	2.9402	1	2021-04-04
KB3	scaffold_2	2.9403	11.264	20	2021-02-02
KB3	scaffold_2	11.2641	12.56	4	0/2
KB3	scaffold_2	12.56	12.8596	1	0/4
KB3	scaffold_2	12.8596	13.2041	1	0/2
KB3	scaffold_2	13.2042	13.3869	1	0/3
KB3	scaffold_2	13.3871	13.6386	1	0/4
KB3	scaffold_2	13.6388	14.2619	1	0/2
KB3	scaffold_2	14.2621	14.6403	1	0/4
KB3	scaffold_2	14.6403	14.8734	1	0/2
KB3	scaffold_2	14.8734	15.1826	1	UNK
KB3	scaffold_2	15.1826	19.9065	14	0/2
KB3	scaffold_2	19.9066	20.3341	1	0/UNK
KB3	scaffold_2	20.3341	21.2071	1	0/3
KB3	scaffold_2	21.2075	21.4957	1	0/UNK
KB3	scaffold_2	21.4957	21.7178	1	0/2
KB3	scaffold_2	21.7196	22.1254	1	0/UNK
KB3	scaffold_2	22.1254	28.0898	13	0/2
KB3	scaffold_2	28.0966	28.6697	1	0/4
KB3	scaffold_2	28.6702	36.3657	20	0/2
KB3	scaffold_3	32.9023	33.7583	1	0/2
KB3	scaffold_3	33.7583	34.6583	1	0/4
KB3	scaffold_3	34.6593	35.3643	1	0/UNK
KB3	scaffold_3	35.3643	37.1613	1	0/4
KB3	scaffold_3	37.1613	40.0423	6	0/2
KB3	scaffold_3	40.0433	40.3083	1	0/4
KB3	scaffold_3	40.3093	46.2643	19	0/2
KB3	scaffold_3	46.2653	46.7313	1	0/4
KB3	scaffold_3	46.7313	48.4313	3	0/2
KB3	scaffold_3	48.4383	49.7223	3	0/3
KB3	scaffold_3	49.7223	50.7733	2	0/2
KB3	scaffold_3	50.7733	51.0253	1	0/4
KB3	scaffold_3	0.0127	3.2124	7	0/2
KB3	scaffold_3	3.2124	5.8268	8	0/0
KB3	scaffold_3	5.8268	9.0121	7	0/2
KB3	scaffold_3	9.0151	9.3421	1	0/4
KB3	scaffold_3	9.3423	10.1211	2	0/2
KB3	scaffold_3	10.1211	10.529	1	0/3
KB3	scaffold_3	10.5292	12.7812	5	0/2
KB3	scaffold_3	12.7813	13.0376	1	0/4
KB3	scaffold_3	13.0377	16.187	10	0/2
KB3	scaffold_3	16.1871	17.3429	2	0/4
KB3	scaffold_3	17.343	17.8994	2	0/2
KB3	scaffold_3	17.9007	18.6619	1	0/4
KB3	scaffold_3	18.6619	18.9773	1	0/UNK
KB3	scaffold_3	18.9773	19.6738	1	0/2
KB3	scaffold_3	19.6738	20.5606	1	0/3
KB3	scaffold_3	20.5606	20.9394	1	0/UNK
KB3	scaffold_3	20.9449	26.4228	4	0/2
KB3	scaffold_3	26.4228	26.7271	1	0/4
KB3	scaffold_3	26.7274	28.9649	1	0/3
KB3	scaffold_3	28.9649	29.4352	1	0/UNK
KB3	scaffold_3	29.4352	30.0781	1	0/4
KB3	scaffold_3	30.0782	32.1471	5	0/2
KB3	scaffold_3	32.1472	32.9023	1	0/UNK
KB3	scaffold_4	0.057	3.324	7	0/2
KB3	scaffold_4	3.324	3.742	1	2021-02-02
KB3	scaffold_4	3.747	5.12	1	2021-02-03
KB3	scaffold_4	5.12	5.837	1	0/4
KB3	scaffold_4	5.837	6.425	1	2021-02-02
KB3	scaffold_4	6.425	6.992	1	2021-04-04
KB3	scaffold_4	6.992	7.41	1	2021-02-03
KB3	scaffold_4	7.41	8.1	1	2021-02-02
KB3	scaffold_4	8.1	8.371	1	2021-04-04
KB3	scaffold_4	8.371	9.093	2	2021-02-02
KB3	scaffold_4	9.093	9.409	1	2/UNK
KB3	scaffold_4	9.409	9.638	1	UNK
KB3	scaffold_4	9.638	20.939	31	2021-02-02
KB3	scaffold_4	20.943	22.781	5	2021-03-03
KB3	scaffold_4	22.787	25.649	7	2021-02-03
KB3	scaffold_5	0.0485	12.6975	7	0/2
KB3	scaffold_5	12.6975	13.0535	1	0/4
KB3	scaffold_5	13.0535	15.8825	7	0/2
KB3	scaffold_5	15.8825	16.1065	1	0/3
KB3	scaffold_5	16.1065	16.7755	1	0/UNK
KB3	scaffold_5	16.7755	19.2665	3	0/2
KB3	scaffold_5	19.2665	20.1485	1	0/4
KB3	scaffold_5	20.1485	24.7695	7	0/2
KB3	scaffold_5	24.7865	26.4985	1	0/4
KB3	scaffold_5	26.4985	29.4715	3	0/2
KB3	scaffold_5	29.4715	30.5245	1	0/3
KB3	scaffold_5	30.5245	30.7725	1	0/2
KB3	scaffold_5	30.7735	31.3265	1	0/3
KB3	scaffold_5	31.3265	32.5275	1	0/4
KB3	scaffold_5	32.5275	33.9735	3	0/2
KB3	scaffold_5	33.9735	34.7525	2	0/4
KB3	scaffold_5	34.7525	35.1775	1	0/2
KB3	scaffold_5	35.1775	35.5645	1	0/4
KB3	scaffold_5	35.5645	37.7235	5	0/2
KB3	scaffold_5	37.7235	38.2155	1	0/4
KB3	scaffold_5	38.2155	38.5905	1	0/UNK
KB3	scaffold_5	38.5905	43.2935	11	0/2
KB3	scaffold_6	0.007	2.847	6	0/2
KB3	scaffold_6	2.847	3.645	2	2021-02-02
KB3	scaffold_6	3.645	8.31	11	0/2
KB3	scaffold_6	8.31	8.901	1	0/UNK
KB3	scaffold_6	8.901	12.568	12	0/2
KB3	scaffold_6	12.593	14.763	7	2021-02-02
KB3	scaffold_6	14.763	15.029	1	2021-04-04
KB3	scaffold_6	15.029	15.981	3	2021-02-02
KB3	scaffold_6	15.981	16.473	1	2021-04-04
KB3	scaffold_6	16.473	18.239	4	2021-02-03
KB3	scaffold_6	18.24	18.648	1	2021-04-04
KB3	scaffold_6	18.648	18.936	1	2021-02-03
KB3	scaffold_6	18.936	19.154	1	2021-03-03
KB3	scaffold_6	19.154	19.351	1	2021-02-02
KB3	scaffold_6	19.351	19.565	1	2/UNK
KB3	scaffold_6	19.565	20.056	2	2021-02-03
KB3	scaffold_6	20.056	20.288	1	2021-04-04
KB3	scaffold_6	20.288	21.495	4	2021-02-03
KB3	scaffold_6	21.495	21.696	1	2021-04-04
KB3	scaffold_6	21.699	22.247	2	2021-02-02
KB3	scaffold_6	22.247	22.436	1	UNK
KB3	scaffold_6	22.436	24.925	11	2021-02-02
KB3	scaffold_6	24.925	25.584	3	2021-03-03
KB3	scaffold_7	0.0172	0.4572	1	0/UNK
KB3	scaffold_7	0.4592	3.5182	7	0/2
KB3	scaffold_7	3.5182	3.8602	1	0/4
KB3	scaffold_7	3.8602	14.0902	16	0/2
KB3	scaffold_7	14.0902	14.6412	1	0/4
KB3	scaffold_7	14.6412	15.8782	3	0/2
KB3	scaffold_7	15.8812	16.1792	1	0/3
KB3	scaffold_7	16.1802	17.1552	1	0/2
KB3	scaffold_7	17.1552	17.9562	2	0/4
KB3	scaffold_7	17.9572	18.5752	1	0/UNK
KB3	scaffold_7	18.5752	21.1022	4	0/2
KB3	scaffold_8	0.0156	2.3656	8	0/0
KB3	scaffold_8	2.3656	6.2646	9	0/2
KB3	scaffold_8	6.2726	7.3156	1	0/4
KB3	scaffold_8	7.3156	8.5046	2	0/2
KB3	scaffold_8	8.5046	8.9256	1	0/4
KB3	scaffold_8	8.9256	10.2886	2	0/2
KB3	scaffold_8	10.2886	10.9596	1	0/4
KB3	scaffold_8	10.9596	11.3496	1	0/2
KB3	scaffold_8	11.3496	12.3196	1	0/4
KB3	scaffold_8	12.3196	12.7836	1	0/3
KB3	scaffold_8	12.7836	15.8896	6	0/2
KB3	scaffold_8	15.8896	16.6616	1	0/3
KB3	scaffold_8	16.6616	17.1246	1	0/2
KB3	scaffold_8	17.1256	17.8496	1	0/4
KB3	scaffold_8	17.8496	18.7426	2	0/2
KB3	scaffold_8	18.7466	19.3996	1	0/3
KB3	scaffold_8	19.3996	20.2066	3	0/2
KB3	scaffold_8	20.2066	20.5966	1	0/4
KB3	scaffold_8	20.5976	25.0426	14	0/2
KB3	scaffold_9	0.0223	0.3923	1	0/3
KB3	scaffold_9	0.3923	0.7203	1	2021-03-03
KB3	scaffold_9	0.7213	1.1143	1	0/3
KB3	scaffold_9	1.1143	10.3943	20	0/2
KB3	scaffold_9	10.3943	11.1793	1	0/3
KB3	scaffold_9	11.1803	12.1173	3	0/2
KB3	scaffold_9	12.1173	12.5473	1	0/4
KB3	scaffold_9	12.5533	21.3743	19	0/2
KB3	scaffold_9	21.3743	22.0403	1	0/4
KB3	scaffold_9	22.0403	22.3743	1	0/3
KB3	scaffold_9	22.3743	27.9663	9	0/2
KB3	scaffold_9	27.9663	28.2383	1	2021-04-04
KB3	scaffold_9	28.2383	30.3773	5	2021-02-02
KB3	scaffold_9	30.3773	30.6663	1	2021-03-03
KB3	scaffold_9	30.6663	30.8863	1	2021-04-04
KB3	scaffold_9	30.8863	31.0973	1	UNK
KB3	scaffold_9	31.0973	31.2883	1	2021-03-03
M00	scaffold_1	0.040681	0.231609	1	1/UNK
M00	scaffold_1	0.231701	0.410854	1	2021-01-02
M00	scaffold_1	0.410887	0.569867	1	2021-01-04
M00	scaffold_1	0.569919	0.75743	1	2021-01-02
M00	scaffold_1	0.757801	0.925573	1	2021-01-04
M00	scaffold_1	0.925636	2.66566	10	2021-01-02
M00	scaffold_1	18.5286	18.7297	1	2021-01-04
M00	scaffold_1	18.7299	18.9684	1	2021-01-03
M00	scaffold_1	18.9684	19.3371	1	2021-01-04
M00	scaffold_1	19.3414	19.7102	1	2021-03-03
M00	scaffold_1	19.7112	20.8514	2	2021-01-03
M00	scaffold_1	20.8515	21.8777	2	2021-01-04
M00	scaffold_1	21.878	22.3758	1	2021-01-03
M00	scaffold_1	22.3779	22.6782	1	2021-01-04
M00	scaffold_1	22.6782	22.868	1	2021-01-02
M00	scaffold_1	22.868	23.0468	1	1/UNK
M00	scaffold_1	23.0475	24.3202	6	2021-01-03
M00	scaffold_1	24.3202	24.4696	1	2021-01-04
M00	scaffold_1	24.4698	25.0086	3	2021-01-03
M00	scaffold_1	25.0086	25.189	1	2021-01-04
M00	scaffold_1	25.1895	25.6346	2	2021-01-03
M00	scaffold_1	25.6346	26.4384	5	2021-01-04
M00	scaffold_1	26.4385	27.0013	3	2021-01-03
M00	scaffold_1	2.66567	2.7919	1	2021-01-03
M00	scaffold_1	27.0013	27.1849	1	2021-01-04
M00	scaffold_1	27.1849	27.642	2	2021-01-03
M00	scaffold_1	27.6424	28.9319	6	2021-01-01
M00	scaffold_1	2.7922	3.5427	4	2021-01-02
M00	scaffold_1	3.54271	3.67295	1	2021-01-04
M00	scaffold_1	3.67325	3.86661	1	2021-01-02
M00	scaffold_1	3.86665	5.57517	8	2021-01-03
M00	scaffold_1	5.57528	6.21414	1	UNK/3
M00	scaffold_1	6.21558	6.76698	3	1/UNK
M00	scaffold_1	6.76733	6.99368	1	2021-01-04
M00	scaffold_1	6.99374	7.72005	4	2021-01-03
M00	scaffold_1	7.72032	8.04927	1	2021-03-03
M00	scaffold_1	8.04927	18.5286	60	2021-01-03
M00	scaffold_2	0.058	2.7174	5	2021-01-03
M00	scaffold_2	2.7174	2.8842	1	2021-01-04
M00	scaffold_2	2.8843	8.6006	13	2021-01-03
M00	scaffold_2	8.6052	8.968	1	1/UNK
M00	scaffold_2	8.9681	16.7724	24	2021-01-01
M00	scaffold_2	16.7725	19.1754	8	1/UNK
M00	scaffold_2	19.1758	19.5243	1	UNK
M00	scaffold_2	19.5248	19.8284	1	1/UNK
M00	scaffold_2	19.8284	20.0287	1	2021-01-01
M00	scaffold_2	20.0288	21.1048	1	UNK
M00	scaffold_2	21.1048	23.0696	7	2021-01-03
M00	scaffold_2	23.072	23.6436	1	UNK
M00	scaffold_2	23.6437	31.8925	21	2021-01-03
M00	scaffold_2	31.895	32.1401	1	2021-01-02
M00	scaffold_2	32.1407	32.514	1	2021-01-03
M00	scaffold_2	32.5144	34.8289	7	2021-01-02
M00	scaffold_2	34.8299	35.2713	1	2021-01-04
M00	scaffold_2	35.2756	36.3657	3	2021-01-02
M00	scaffold_3	33.0413	33.9613	1	2021-01-02
M00	scaffold_3	33.9623	34.6433	1	UNK
M00	scaffold_3	34.6433	35.3403	1	2021-01-03
M00	scaffold_3	35.3403	37.1033	1	2021-01-04
M00	scaffold_3	37.1033	40.1203	7	2021-01-02
M00	scaffold_3	40.1203	40.3453	1	2021-01-03
M00	scaffold_3	40.3453	40.7263	1	1/UNK
M00	scaffold_3	40.7263	41.7843	4	2021-01-02
M00	scaffold_3	41.7853	41.9973	1	2021-01-04
M00	scaffold_3	41.9973	43.6893	8	2021-01-02
M00	scaffold_3	43.6903	43.8603	1	1/UNK
M00	scaffold_3	43.8603	44.1273	1	2021-01-03
M00	scaffold_3	44.1273	46.6953	6	2021-01-02
M00	scaffold_3	46.6963	47.1463	1	2021-01-04
M00	scaffold_3	47.1463	51.0253	9	2021-01-03
M00	scaffold_3	0.0127	2.814	7	2021-01-02
M00	scaffold_3	2.8142	3.2078	1	2021-01-04
M00	scaffold_3	3.2078	3.4003	1	UNK/2
M00	scaffold_3	3.4006	4.153	3	2021-01-02
M00	scaffold_3	4.1561	4.3508	1	2021-01-03
M00	scaffold_3	4.3509	4.6562	1	1/UNK
M00	scaffold_3	4.6565	9.4708	12	2021-01-02
M00	scaffold_3	9.4708	9.8392	1	2021-02-02
M00	scaffold_3	9.8392	16.2154	19	2021-01-02
M00	scaffold_3	16.2156	16.3562	1	2021-01-04
M00	scaffold_3	16.3563	17.3335	1	2021-01-02
M00	scaffold_3	17.3335	17.5425	1	2021-01-04
M00	scaffold_3	17.5427	18.9354	3	2021-01-02
M00	scaffold_3	18.9355	19.3075	1	2021-01-04
M00	scaffold_3	19.3081	20.7481	2	2021-01-02
M00	scaffold_3	20.7509	21.4815	1	UNK/2
M00	scaffold_3	21.4816	23.1809	1	2021-01-03
M00	scaffold_3	23.181	26.3009	3	2021-01-02
M00	scaffold_3	26.3024	26.6129	1	2021-01-04
M00	scaffold_3	26.6134	28.0536	1	2021-01-02
M00	scaffold_3	28.0536	29.2994	1	2021-01-04
M00	scaffold_3	29.3027	31.7319	6	2021-01-02
M00	scaffold_3	31.7322	32.2348	1	2021-01-03
M00	scaffold_3	32.2349	33.0403	1	1/UNK
M00	scaffold_4	0.057	0.403	1	2021-01-04
M00	scaffold_4	0.403	1.661	3	2021-01-02
M00	scaffold_4	1.662	2.024	1	2021-02-02
M00	scaffold_4	2.024	2.937	2	2021-01-02
M00	scaffold_4	2.938	5.323	3	2021-01-03
M00	scaffold_4	5.323	5.863	1	2021-01-02
M00	scaffold_4	5.863	6.448	1	2021-01-03
M00	scaffold_4	6.449	7.002	1	2021-01-04
M00	scaffold_4	7.002	14.028	18	2021-01-03
M00	scaffold_4	14.028	14.234	1	UNK/3
M00	scaffold_4	14.234	23.005	25	2021-01-03
M00	scaffold_4	23.006	23.478	1	1/UNK
M00	scaffold_4	23.478	25.649	6	2021-01-03
M00	scaffold_5	0.0485	12.3015	7	2021-01-03
M00	scaffold_5	12.3015	18.3265	14	2021-01-02
M00	scaffold_5	18.3265	19.2855	1	1/UNK
M00	scaffold_5	19.2865	30.5155	14	2021-01-03
M00	scaffold_5	30.5155	30.7325	1	2021-01-04
M00	scaffold_5	30.7325	31.1125	1	2021-01-03
M00	scaffold_5	31.1125	32.2635	1	2021-01-04
M00	scaffold_5	32.2635	32.9795	1	2021-01-02
M00	scaffold_5	32.9825	33.3225	1	2021-02-02
M00	scaffold_5	33.3225	35.4855	6	2021-01-02
M00	scaffold_5	35.4865	35.7845	1	UNK
M00	scaffold_5	35.7865	37.7665	5	2021-01-02
M00	scaffold_5	37.7665	38.1755	1	2021-01-04
M00	scaffold_5	38.1765	38.8855	2	2021-01-02
M00	scaffold_5	38.8865	39.5825	2	2021-01-01
M00	scaffold_5	39.5835	40.0115	1	UNK
M00	scaffold_5	40.0115	43.2935	9	2021-01-01
M00	scaffold_6	0.007	1.294	1	2021-01-03
M00	scaffold_6	1.294	1.911	1	2021-01-02
M00	scaffold_6	1.912	2.11	1	2021-01-04
M00	scaffold_6	2.11	2.96	4	2021-01-02
M00	scaffold_6	2.96	4.065	2	2021-01-03
M00	scaffold_6	4.065	5.584	2	2021-01-02
M00	scaffold_6	5.584	5.837	1	2021-01-03
M00	scaffold_6	5.837	6.213	1	2021-01-02
M00	scaffold_6	6.213	6.431	1	2021-01-04
M00	scaffold_6	6.431	7.751	5	2021-01-02
M00	scaffold_6	7.751	8.235	1	1/UNK
M00	scaffold_6	8.235	8.611	1	2021-01-02
M00	scaffold_6	8.612	9.049	1	1/UNK
M00	scaffold_6	9.049	9.305	1	2021-01-04
M00	scaffold_6	9.305	11.955	10	2021-01-02
M00	scaffold_6	11.955	12.292	1	2021-01-03
M00	scaffold_6	12.294	12.695	1	1/UNK
M00	scaffold_6	12.695	13.629	3	2021-01-02
M00	scaffold_6	13.63	14.134	2	2021-02-02
M00	scaffold_6	14.134	14.895	2	2021-01-02
M00	scaffold_6	14.895	15.161	1	2021-01-04
M00	scaffold_6	15.161	15.508	1	2021-01-02
M00	scaffold_6	15.509	15.891	1	2021-01-04
M00	scaffold_6	15.891	16.152	1	UNK
M00	scaffold_6	16.152	16.583	1	2021-01-03
M00	scaffold_6	16.583	21.526	17	2021-01-02
M00	scaffold_6	21.526	21.8	1	2021-01-04
M00	scaffold_6	21.8	23.075	6	2021-01-02
M00	scaffold_6	23.076	23.292	1	2021-01-04
M00	scaffold_6	23.292	23.434	1	2021-01-02
M00	scaffold_6	23.435	25.577	10	2021-01-03
M00	scaffold_6	25.579	25.584	1	UNK
M00	scaffold_7	0.0172	1.7152	4	2021-01-02
M00	scaffold_7	1.7152	1.9872	1	1/UNK
M00	scaffold_7	1.9872	10.4372	20	2021-01-02
M00	scaffold_7	10.4372	11.1652	1	2021-02-02
M00	scaffold_7	11.1652	12.8882	1	2021-01-02
M00	scaffold_7	12.8932	13.7192	1	2021-01-04
M00	scaffold_7	13.7192	14.4892	1	1/UNK
M00	scaffold_7	14.4892	17.4882	7	2021-01-02
M00	scaffold_7	17.4882	17.8542	1	2021-01-04
M00	scaffold_7	17.8542	18.3342	1	1/UNK
M00	scaffold_7	18.3342	20.8462	4	2021-01-02
M00	scaffold_7	20.8462	21.1022	1	2021-01-01
M00	scaffold_8	0.0156	0.1826	1	2021-01-03
M00	scaffold_8	0.1826	0.4006	1	2021-01-04
M00	scaffold_8	0.4006	0.6926	1	2021-01-03
M00	scaffold_8	0.6926	0.8356	1	1/UNK
M00	scaffold_8	0.8366	4.4796	10	2021-01-03
M00	scaffold_8	4.4816	4.8936	1	UNK
M00	scaffold_8	4.8936	8.4146	6	2021-01-03
M00	scaffold_8	8.4146	8.7196	1	2021-03-03
M00	scaffold_8	8.7196	9.6526	1	2021-04-04
M00	scaffold_8	9.6536	11.3506	4	2021-01-03
M00	scaffold_8	11.3506	12.3186	1	2021-01-04
M00	scaffold_8	12.3186	16.4276	8	2021-01-03
M00	scaffold_8	16.4286	16.7046	1	2021-01-02
M00	scaffold_8	16.7056	20.8036	10	2021-01-03
M00	scaffold_8	20.8036	25.0426	15	2021-01-02
M00	scaffold_9	0.0223	4.7303	14	2021-01-01
M00	scaffold_9	4.7303	7.0153	5	2021-01-02
M00	scaffold_9	7.0153	7.4373	1	UNK/2
M00	scaffold_9	7.4373	8.4203	1	1/UNK
M00	scaffold_9	8.4203	9.6453	3	2021-01-02
M00	scaffold_9	9.6453	12.0083	5	2021-01-03
M00	scaffold_9	12.0093	12.1983	1	2021-01-04
M00	scaffold_9	12.1993	14.7933	7	2021-01-03
M00	scaffold_9	14.7933	15.6493	2	2021-01-02
M00	scaffold_9	15.6493	16.1583	1	1/UNK
M00	scaffold_9	16.1583	17.4523	4	2021-01-02
M00	scaffold_9	17.4523	17.7253	1	2021-01-04
M00	scaffold_9	17.7253	17.9663	1	2021-01-03
M00	scaffold_9	17.9663	19.6993	3	2021-01-02
M00	scaffold_9	19.6993	20.1603	1	2021-01-04
M00	scaffold_9	20.1603	21.1913	1	2021-01-03
M00	scaffold_9	21.1943	21.7493	1	2021-01-04
M00	scaffold_9	21.7493	22.1033	1	2021-01-03
M00	scaffold_9	22.1033	24.9383	4	2021-01-02
M00	scaffold_9	24.9383	25.1943	1	1/UNK
M00	scaffold_9	25.1943	25.5863	1	2021-01-04
M00	scaffold_9	25.5863	25.9813	1	2021-01-03
M00	scaffold_9	25.9823	30.4853	10	2021-01-02
M00	scaffold_9	30.4853	31.2883	4	2021-01-03
TB0	scaffold_1	0.040681	1.63639	9	2021-01-01
TB0	scaffold_1	1.63641	2.70355	6	2021-01-02
TB0	scaffold_1	17.359	17.5743	1	UNK
TB0	scaffold_1	17.5743	18.6354	3	2021-01-03
TB0	scaffold_1	18.6354	18.852	1	2021-01-04
TB0	scaffold_1	18.8521	19.1342	1	2021-01-03
TB0	scaffold_1	19.1342	19.5915	1	2021-03-03
TB0	scaffold_1	19.5916	20.103	1	2021-01-02
TB0	scaffold_1	20.1032	20.5374	1	2021-01-03
TB0	scaffold_1	20.5375	22.0402	3	2021-01-04
TB0	scaffold_1	22.0402	22.5992	1	2021-01-03
TB0	scaffold_1	22.605	22.7886	1	2021-01-02
TB0	scaffold_1	22.7888	22.9823	1	1/UNK
TB0	scaffold_1	22.9823	24.3202	6	2021-01-03
TB0	scaffold_1	24.3204	24.4724	1	2021-01-04
TB0	scaffold_1	24.4724	25.0331	3	2021-01-03
TB0	scaffold_1	25.0338	25.2316	1	2021-01-04
TB0	scaffold_1	25.2318	25.6705	2	2021-01-03
TB0	scaffold_1	25.6708	26.4636	5	2021-01-04
TB0	scaffold_1	26.4637	27.8037	6	2021-01-03
TB0	scaffold_1	2.70372	2.83117	1	2021-01-03
TB0	scaffold_1	27.8037	28.2495	2	2021-01-02
TB0	scaffold_1	28.2496	28.5063	1	2021-01-03
TB0	scaffold_1	2.8312	3.74126	5	2021-01-02
TB0	scaffold_1	28.5063	28.7356	1	2021-01-04
TB0	scaffold_1	28.7357	28.9319	1	UNK
TB0	scaffold_1	3.7413	3.96679	1	2021-01-04
TB0	scaffold_1	3.96706	6.15699	8	2021-01-03
TB0	scaffold_1	6.15714	6.30103	1	2021-03-03
TB0	scaffold_1	6.30159	6.45497	1	1/UNK
TB0	scaffold_1	6.45501	6.58547	1	1/UNK
TB0	scaffold_1	6.5855	6.89181	1	1/UNK
TB0	scaffold_1	6.8919	7.33572	2	2021-01-03
TB0	scaffold_1	7.33577	7.65785	2	UNK/3
TB0	scaffold_1	7.65785	7.80591	1	2021-01-03
TB0	scaffold_1	7.80594	8.13908	1	UNK/3
TB0	scaffold_1	8.13929	17.3529	56	2021-01-03
TB0	scaffold_2	0.058	2.7345	5	2021-01-03
TB0	scaffold_2	2.7348	2.9124	1	2021-01-04
TB0	scaffold_2	2.9124	4.4074	4	2021-01-03
TB0	scaffold_2	4.4074	5.023	1	1/UNK
TB0	scaffold_2	5.0231	23.0279	51	2021-01-03
TB0	scaffold_2	23.0281	23.5698	1	2021-02-03
TB0	scaffold_2	23.5698	28.0618	10	2021-01-03
TB0	scaffold_2	28.0618	28.2674	1	UNK
TB0	scaffold_2	28.2675	32.0745	10	2021-01-03
TB0	scaffold_2	32.0746	32.4026	1	2021-01-04
TB0	scaffold_2	32.4027	34.7955	7	2021-01-02
TB0	scaffold_2	34.7956	35.2632	1	2021-01-04
TB0	scaffold_2	35.2632	36.3657	3	2021-01-02
TB0	scaffold_3	33.2823	34.2413	1	UNK
TB0	scaffold_3	34.2523	36.5853	2	2021-01-03
TB0	scaffold_3	36.5883	40.0463	7	2021-01-02
TB0	scaffold_3	40.0473	40.3103	1	2021-01-03
TB0	scaffold_3	40.3103	40.5833	1	2021-01-04
TB0	scaffold_3	40.5833	41.8093	4	2021-01-02
TB0	scaffold_3	41.8093	42.0163	1	2021-01-04
TB0	scaffold_3	42.0163	44.7683	11	2021-01-02
TB0	scaffold_3	44.7683	45.2243	1	2021-01-03
TB0	scaffold_3	45.2243	46.2703	2	2021-01-02
TB0	scaffold_3	46.2703	47.1783	2	2021-01-04
TB0	scaffold_3	47.1793	51.0253	9	2021-01-03
TB0	scaffold_3	0.0127	2.0927	5	2021-01-02
TB0	scaffold_3	2.0929	2.3709	1	2021-01-04
TB0	scaffold_3	2.3709	4.4474	7	2021-01-02
TB0	scaffold_3	4.4474	4.7961	1	1/UNK
TB0	scaffold_3	4.7962	9.3743	11	2021-01-02
TB0	scaffold_3	9.3744	9.7687	1	2021-02-02
TB0	scaffold_3	9.7687	10.1117	1	2021-01-02
TB0	scaffold_3	10.1127	10.4899	1	1/UNK
TB0	scaffold_3	10.49	11.527	3	2021-01-02
TB0	scaffold_3	11.5287	12.319	1	2021-02-02
TB0	scaffold_3	12.3191	17.343	15	2021-01-02
TB0	scaffold_3	17.343	17.548	1	2021-03-02
TB0	scaffold_3	17.5481	20.1392	5	2021-01-02
TB0	scaffold_3	20.1395	20.7663	1	2021-04-04
TB0	scaffold_3	20.7663	21.6703	1	2021-01-02
TB0	scaffold_3	21.6703	23.2964	1	2021-01-03
TB0	scaffold_3	23.2964	25.0697	2	2021-01-02
TB0	scaffold_3	25.0698	26.6643	2	2021-01-04
TB0	scaffold_3	26.67	29.4004	2	2021-01-02
TB0	scaffold_3	29.4027	29.9188	1	2021-01-03
TB0	scaffold_3	29.9188	30.6895	2	2021-01-02
TB0	scaffold_3	30.6897	30.871	1	2021-02-02
TB0	scaffold_3	30.871	32.0871	2	2021-01-02
TB0	scaffold_3	32.0877	32.527	1	1/UNK
TB0	scaffold_3	32.5271	33.2823	1	2021-01-02
TB0	scaffold_4	0.057	0.404	1	2021-01-04
TB0	scaffold_4	0.404	2.943	6	2021-01-02
TB0	scaffold_4	2.943	3.457	1	2021-01-03
TB0	scaffold_4	3.457	3.903	1	UNK/3
TB0	scaffold_4	3.903	5.339	1	2021-01-03
TB0	scaffold_4	5.339	5.893	1	2021-01-01
TB0	scaffold_4	5.893	11.647	13	2021-01-03
TB0	scaffold_4	11.647	11.978	1	2021-01-04
TB0	scaffold_4	11.983	23.03	31	2021-01-03
TB0	scaffold_4	23.03	23.493	1	1/UNK
TB0	scaffold_4	23.493	25.649	6	2021-01-03
TB0	scaffold_5	0.0485	2.3105	1	2021-01-03
TB0	scaffold_5	2.3105	5.3295	1	1/UNK
TB0	scaffold_5	5.3295	7.2915	1	UNK
TB0	scaffold_5	7.2925	12.4175	4	2021-01-03
TB0	scaffold_5	12.4175	18.0615	13	2021-01-01
TB0	scaffold_5	18.0635	18.3825	1	2021-01-02
TB0	scaffold_5	18.3825	30.6395	15	2021-01-03
TB0	scaffold_5	30.6395	31.0255	1	2021-01-04
TB0	scaffold_5	31.0285	32.2275	1	2021-01-03
TB0	scaffold_5	32.2275	34.3995	5	2021-01-02
TB0	scaffold_5	34.4005	34.7695	1	2021-01-04
TB0	scaffold_5	34.7795	35.5605	2	2021-01-02
TB0	scaffold_5	35.5605	35.9205	1	2021-01-04
TB0	scaffold_5	35.9205	43.2775	18	2021-01-02
TB0	scaffold_5	43.2775	43.2935	1	2021-01-04
TB0	scaffold_6	0.007	1.336	1	2021-01-03
TB0	scaffold_6	1.339	1.956	1	2021-01-02
TB0	scaffold_6	1.956	2.139	1	2021-01-04
TB0	scaffold_6	2.139	2.748	3	2021-01-02
TB0	scaffold_6	2.748	3.004	1	1/UNK
TB0	scaffold_6	3.004	4.291	2	2021-01-03
TB0	scaffold_6	4.291	5.697	2	2021-01-02
TB0	scaffold_6	5.697	5.992	1	2021-01-04
TB0	scaffold_6	5.992	7.369	6	2021-01-02
TB0	scaffold_6	7.369	7.895	1	2021-01-04
TB0	scaffold_6	7.895	8.889	2	1/UNK
TB0	scaffold_6	8.889	9.166	1	2021-01-04
TB0	scaffold_6	9.167	10.811	7	2021-01-02
TB0	scaffold_6	10.811	11.233	1	1/UNK
TB0	scaffold_6	11.235	11.855	2	2021-01-02
TB0	scaffold_6	11.856	12.198	1	2021-01-04
TB0	scaffold_6	12.198	12.608	1	2021-01-01
TB0	scaffold_6	12.608	13.554	3	2021-01-02
TB0	scaffold_6	13.559	14.07	2	2021-02-02
TB0	scaffold_6	14.07	14.814	2	2021-01-02
TB0	scaffold_6	14.814	15.104	1	2021-01-04
TB0	scaffold_6	15.104	15.464	1	2021-01-02
TB0	scaffold_6	15.464	15.794	1	2021-01-04
TB0	scaffold_6	15.794	15.988	1	UNK/2
TB0	scaffold_6	15.988	16.556	1	2021-01-04
TB0	scaffold_6	16.557	17.921	3	2021-01-02
TB0	scaffold_6	17.921	18.344	1	UNK
TB0	scaffold_6	18.344	18.991	2	2021-01-02
TB0	scaffold_6	18.991	19.23	1	2021-01-04
TB0	scaffold_6	19.231	19.645	2	2021-01-02
TB0	scaffold_6	19.645	19.839	1	2021-01-04
TB0	scaffold_6	19.839	23.145	13	2021-01-02
TB0	scaffold_6	23.145	23.33	1	2021-01-04
TB0	scaffold_6	23.33	23.498	1	2021-01-02
TB0	scaffold_6	23.498	24.908	6	2021-01-03
TB0	scaffold_6	24.91	25.575	3	2021-01-01
TB0	scaffold_6	25.575	25.584	1	UNK
TB0	scaffold_7	0.0172	1.7722	4	2021-01-02
TB0	scaffold_7	1.7732	2.0382	1	UNK
TB0	scaffold_7	2.0382	4.2562	6	2021-01-02
TB0	scaffold_7	4.2562	4.6122	1	2021-01-04
TB0	scaffold_7	4.6142	7.2142	6	2021-01-02
TB0	scaffold_7	7.2162	7.7472	1	2021-01-04
TB0	scaffold_7	7.7472	15.3122	11	2021-01-02
TB0	scaffold_7	15.3122	21.1022	11	2021-01-01
TB0	scaffold_8	0.0156	2.2476	8	2021-01-01
TB0	scaffold_8	2.2476	4.3836	5	2021-01-03
TB0	scaffold_8	4.3836	4.6666	1	2021-02-03
TB0	scaffold_8	4.6666	8.1326	6	2021-01-03
TB0	scaffold_8	8.1326	8.6016	1	2021-03-03
TB0	scaffold_8	8.6016	9.6306	1	2021-01-04
TB0	scaffold_8	9.6326	11.3506	4	2021-01-03
TB0	scaffold_8	11.3506	12.3466	1	2021-01-04
TB0	scaffold_8	12.3466	16.4416	8	2021-01-03
TB0	scaffold_8	16.4416	16.9086	1	2021-01-02
TB0	scaffold_8	16.9106	21.0306	10	2021-01-03
TB0	scaffold_8	21.0306	25.0426	14	2021-01-02
TB0	scaffold_9	0.0223	0.3683	1	UNK
TB0	scaffold_9	0.3683	4.8833	13	2021-01-02
TB0	scaffold_9	4.8833	5.2783	1	2021-02-02
TB0	scaffold_9	5.2783	5.8543	2	2021-01-02
TB0	scaffold_9	5.8543	6.8053	1	UNK
TB0	scaffold_9	6.8053	7.2623	1	2021-01-02
TB0	scaffold_9	7.2633	8.7583	2	UNK
TB0	scaffold_9	8.7583	9.7623	3	2021-01-02
TB0	scaffold_9	9.7623	10.4273	1	2021-01-03
TB0	scaffold_9	10.4273	11.2663	1	2021-01-04
TB0	scaffold_9	11.2683	11.9193	2	2021-01-03
TB0	scaffold_9	11.9203	12.1123	1	2021-01-04
TB0	scaffold_9	12.1123	14.7453	7	2021-01-03
TB0	scaffold_9	14.7473	15.6353	2	2021-01-02
TB0	scaffold_9	15.6353	16.1503	1	UNK
TB0	scaffold_9	16.1503	17.4223	4	2021-01-02
TB0	scaffold_9	17.4223	17.6973	1	2021-01-04
TB0	scaffold_9	17.6973	17.9363	1	2021-01-03
TB0	scaffold_9	17.9363	19.6923	3	2021-01-02
TB0	scaffold_9	19.6923	20.0813	1	2021-01-04
TB0	scaffold_9	20.0813	21.1683	1	2021-01-03
TB0	scaffold_9	21.1693	21.6083	1	2021-01-04
TB0	scaffold_9	21.6083	22.0773	1	2021-01-03
TB0	scaffold_9	22.0833	25.5483	6	2021-01-02
TB0	scaffold_9	25.5503	25.9733	1	2021-01-04
TB0	scaffold_9	25.9733	30.5533	10	2021-01-02
TB0	scaffold_9	30.5533	31.2883	4	2021-01-03
TB5	scaffold_1	0.04153	0.257954	1	1/UNK
TB5	scaffold_1	0.25804	0.461317	1	2021-01-02
TB5	scaffold_1	0.46471	0.637405	1	2021-01-04
TB5	scaffold_1	0.637657	2.69838	10	2021-01-02
TB5	scaffold_1	18.5986	18.8394	1	2021-01-04
TB5	scaffold_1	18.8394	20.8698	4	2021-01-03
TB5	scaffold_1	20.8699	22.0203	2	2021-01-04
TB5	scaffold_1	22.0224	22.6304	1	2021-01-03
TB5	scaffold_1	22.6305	22.8497	1	2021-01-02
TB5	scaffold_1	22.8497	23.062	1	2021-01-04
TB5	scaffold_1	23.062	24.2532	5	2021-01-03
TB5	scaffold_1	24.2532	24.422	1	2021-01-04
TB5	scaffold_1	24.422	25.0136	3	2021-01-03
TB5	scaffold_1	25.0141	25.2296	1	2021-01-04
TB5	scaffold_1	25.2297	25.6732	2	2021-01-03
TB5	scaffold_1	25.6733	26.4558	4	2021-01-04
TB5	scaffold_1	26.4558	26.947	2	2021-01-03
TB5	scaffold_1	26.9483	27.1902	1	2021-01-04
TB5	scaffold_1	2.69839	2.84546	1	2021-01-03
TB5	scaffold_1	27.1905	27.7883	2	2021-01-03
TB5	scaffold_1	27.7885	28.3016	2	2021-01-02
TB5	scaffold_1	28.3016	28.5888	1	2021-01-03
TB5	scaffold_1	2.84562	3.53358	3	2021-01-02
TB5	scaffold_1	28.5889	28.9319	1	2021-01-01
TB5	scaffold_1	3.53424	3.70207	1	2021-01-04
TB5	scaffold_1	3.70214	3.94554	1	2021-01-02
TB5	scaffold_1	3.94562	6.41397	8	2021-01-03
TB5	scaffold_1	6.4157	6.84941	2	1/UNK
TB5	scaffold_1	6.84942	9.02293	10	2021-01-03
TB5	scaffold_1	9.02471	9.39423	1	1/UNK
TB5	scaffold_1	9.39425	18.5983	45	2021-01-03
TB5	scaffold_2	0.074	5.1721	10	2021-01-03
TB5	scaffold_2	5.1721	5.9691	1	2021-01-04
TB5	scaffold_2	5.9691	16.7778	27	2021-01-03
TB5	scaffold_2	16.7782	19.4809	7	UNK/3
TB5	scaffold_2	19.4809	19.7905	1	UNK/3
TB5	scaffold_2	19.7905	32.1071	27	2021-01-03
TB5	scaffold_2	32.1071	34.933	7	2021-01-02
TB5	scaffold_2	34.9336	35.5535	1	2021-01-03
TB5	scaffold_2	35.5536	36.3639	2	2021-01-02
TB5	scaffold_3	33.2043	34.2683	1	UNK
TB5	scaffold_3	34.2683	36.9683	2	2021-01-03
TB5	scaffold_3	36.9683	40.0093	6	2021-01-02
TB5	scaffold_3	40.0093	40.5083	2	2021-01-04
TB5	scaffold_3	40.5083	41.8123	4	2021-01-02
TB5	scaffold_3	41.8123	42.0233	1	2021-01-04
TB5	scaffold_3	42.0233	43.6963	7	2021-01-02
TB5	scaffold_3	43.6963	43.8793	1	1/UNK
TB5	scaffold_3	43.8823	44.2173	1	2021-01-03
TB5	scaffold_3	44.2173	46.3653	4	2021-01-02
TB5	scaffold_3	46.3673	51.0253	9	2021-01-01
TB5	scaffold_3	0.0132	2.8255	6	2021-01-02
TB5	scaffold_3	2.8264	3.2893	1	2021-01-04
TB5	scaffold_3	3.2897	4.4022	4	2021-01-02
TB5	scaffold_3	4.4022	4.8021	1	1/UNK
TB5	scaffold_3	4.8027	9.258	9	2021-01-02
TB5	scaffold_3	9.258	9.7448	1	UNK/2
TB5	scaffold_3	9.7449	11.6586	5	2021-01-02
TB5	scaffold_3	11.6587	12.6878	1	2021-02-02
TB5	scaffold_3	12.6879	16.8018	11	2021-01-02
TB5	scaffold_3	16.802	17.48	1	2021-01-04
TB5	scaffold_3	17.4801	18.6613	2	2021-01-02
TB5	scaffold_3	18.6613	19.1692	1	2021-01-03
TB5	scaffold_3	19.1692	20.5758	2	2021-01-02
TB5	scaffold_3	20.5759	23.2008	2	2021-01-03
TB5	scaffold_3	23.2028	29.386	5	2021-01-02
TB5	scaffold_3	29.3897	30.0024	1	2021-03-02
TB5	scaffold_3	30.0025	30.7681	2	2021-01-02
TB5	scaffold_3	30.7689	31.1203	1	2021-02-02
TB5	scaffold_3	31.1212	31.7849	1	2021-01-02
TB5	scaffold_3	31.7863	32.4846	1	2021-01-03
TB5	scaffold_3	32.4851	33.2043	1	2021-01-02
TB5	scaffold_4	0.072	0.431	1	2021-01-04
TB5	scaffold_4	0.431	2.439	4	2021-01-02
TB5	scaffold_4	2.439	5.227	3	2021-01-03
TB5	scaffold_4	5.227	5.851	1	2021-01-02
TB5	scaffold_4	5.851	14.721	19	2021-01-03
TB5	scaffold_4	14.721	15.077	1	2021-04-04
TB5	scaffold_4	15.077	22.46	18	2021-01-03
TB5	scaffold_4	22.46	25.649	7	2021-01-01
TB5	scaffold_5	0.0485	12.3015	6	2021-01-01
TB5	scaffold_5	12.3035	16.4635	9	2021-01-02
TB5	scaffold_5	16.4635	17.5075	1	2021-01-04
TB5	scaffold_5	17.5075	18.1805	1	2021-01-02
TB5	scaffold_5	18.1815	19.1855	1	1/UNK
TB5	scaffold_5	19.1865	21.1315	3	2021-01-01
TB5	scaffold_5	21.1315	21.3195	1	UNK
TB5	scaffold_5	21.3195	32.7045	12	2021-01-01
TB5	scaffold_5	32.7055	33.2555	1	UNK
TB5	scaffold_5	33.2565	43.2935	22	2021-01-01
TB5	scaffold_6	0.011	1.384	1	2021-01-03
TB5	scaffold_6	1.384	3.044	5	2021-01-02
TB5	scaffold_6	3.044	5.036	2	2021-01-03
TB5	scaffold_6	5.036	5.551	1	2021-01-02
TB5	scaffold_6	5.551	5.841	1	2021-01-03
TB5	scaffold_6	5.841	8.28	7	2021-01-02
TB5	scaffold_6	8.28	8.939	1	1/UNK
TB5	scaffold_6	8.939	9.271	1	2021-01-04
TB5	scaffold_6	9.271	9.97	3	2021-01-02
TB5	scaffold_6	9.97	10.162	1	UNK/2
TB5	scaffold_6	10.162	11.752	4	2021-01-02
TB5	scaffold_6	11.752	12.17	1	2021-01-03
TB5	scaffold_6	12.171	12.614	1	1/UNK
TB5	scaffold_6	12.614	14.452	5	2021-01-02
TB5	scaffold_6	14.452	15.276	2	2021-01-04
TB5	scaffold_6	15.276	15.988	2	2021-01-02
TB5	scaffold_6	15.988	16.59	1	2021-01-04
TB5	scaffold_6	16.591	19.645	8	2021-01-02
TB5	scaffold_6	19.645	19.863	1	UNK
TB5	scaffold_6	19.865	23.067	12	2021-01-02
TB5	scaffold_6	23.067	23.292	1	2021-01-04
TB5	scaffold_6	23.292	23.451	1	UNK/2
TB5	scaffold_6	23.451	24.651	5	2021-01-03
TB5	scaffold_6	24.651	25.314	3	2021-01-01
TB5	scaffold_6	25.315	25.584	1	UNK
TB5	scaffold_7	0.0172	1.1812	2	2021-01-01
TB5	scaffold_7	1.1832	1.9732	2	2021-01-02
TB5	scaffold_7	1.9732	2.4852	1	2021-01-04
TB5	scaffold_7	2.4852	13.1972	18	2021-01-02
TB5	scaffold_7	13.1982	13.7722	1	2021-01-04
TB5	scaffold_7	13.7752	18.1032	8	2021-01-02
TB5	scaffold_7	18.1032	18.7502	1	1/UNK
TB5	scaffold_7	18.7502	20.8982	3	2021-01-02
TB5	scaffold_7	20.8992	21.1022	1	2021-02-02
TB5	scaffold_8	0.0176	4.3846	12	2021-01-01
TB5	scaffold_8	4.3846	4.6716	1	UNK
TB5	scaffold_8	4.6716	8.9266	7	2021-01-01
TB5	scaffold_8	8.9266	15.9556	11	2021-01-03
TB5	scaffold_8	15.9556	16.7046	1	2021-01-02
TB5	scaffold_8	16.7056	20.7736	9	2021-01-03
TB5	scaffold_8	20.7736	25.0426	13	2021-01-02
TB5	scaffold_9	0.0223	0.4273	1	UNK/2
TB5	scaffold_9	0.4273	6.9023	15	2021-01-02
TB5	scaffold_9	6.9033	7.4173	1	UNK/2
TB5	scaffold_9	7.4173	10.2723	4	2021-01-02
TB5	scaffold_9	10.2723	14.7403	10	2021-01-03
TB5	scaffold_9	14.7413	15.7903	2	2021-01-02
TB5	scaffold_9	15.7913	16.2473	1	1/UNK
TB5	scaffold_9	16.2483	17.4183	3	2021-01-02
TB5	scaffold_9	17.4183	17.7383	1	2021-01-04
TB5	scaffold_9	17.7383	18.0653	1	2021-01-03
TB5	scaffold_9	18.0653	20.0703	3	2021-01-02
TB5	scaffold_9	20.0703	21.1843	1	2021-01-03
TB5	scaffold_9	21.1843	21.9963	1	2021-01-04
TB5	scaffold_9	21.9973	22.2063	1	2021-01-03
TB5	scaffold_9	22.2063	25.6133	5	2021-01-02
TB5	scaffold_9	25.6143	26.0293	1	2021-01-03
TB5	scaffold_9	26.0293	30.3763	8	2021-01-02
TB5	scaffold_9	30.3763	31.2873	4	2021-01-03
SH4	scaffold_1	0.04153	0.251273	1	1/UNK
SH4	scaffold_1	0.251695	0.46471	1	2021-01-02
SH4	scaffold_1	0.464967	0.624566	1	2021-01-04
SH4	scaffold_1	0.624608	1.39655	4	2021-01-02
SH4	scaffold_1	1.39685	1.59989	1	1/UNK
SH4	scaffold_1	1.5999	4.52417	14	2021-01-02
SH4	scaffold_1	18.9567	19.3321	1	2021-01-04
SH4	scaffold_1	19.3323	20.8898	3	2021-01-03
SH4	scaffold_1	20.8898	21.3204	1	2021-01-04
SH4	scaffold_1	21.3205	24.3632	10	2021-01-03
SH4	scaffold_1	24.3639	24.5324	1	2021-01-04
SH4	scaffold_1	24.5324	25.4983	5	2021-01-03
SH4	scaffold_1	25.4983	25.703	1	2021-02-02
SH4	scaffold_1	25.703	26.1163	2	2021-01-04
SH4	scaffold_1	26.1164	26.1971	1	2021-01-01
SH4	scaffold_1	26.1971	26.4529	1	2021-01-04
SH4	scaffold_1	26.453	28.4402	8	2021-01-02
SH4	scaffold_1	28.4404	28.7113	1	2021-01-04
SH4	scaffold_1	28.7114	28.9319	1	UNK
SH4	scaffold_1	4.52422	4.71598	1	2021-01-03
SH4	scaffold_1	4.71712	5.12059	2	2021-01-02
SH4	scaffold_1	5.12169	6.25906	3	2021-01-03
SH4	scaffold_1	6.25908	6.91679	3	1/UNK
SH4	scaffold_1	6.91745	7.72077	4	2021-01-03
SH4	scaffold_1	7.72082	8.06616	1	UNK
SH4	scaffold_1	8.06618	18.9567	57	2021-01-03
SH4	scaffold_2	0.058	0.8158	2	2021-01-01
SH4	scaffold_2	0.8158	4.8173	8	2021-01-02
SH4	scaffold_2	4.8173	36.3657	80	2021-01-01
[truncated: 1,541 more rows]

## Sheet: Fig. 4b
Fig. 4b
sample	PU	CI	RK	IC	FO	MA	h2	h1
CAR	0	0	0	0	0.4394	0	0	0.5606
LIM	0	0.4974	0	0	0	0	0	0.5025
LMA	0	0.4921	0	0	0	0	0	0.5078
SWO	0.4966	0	0	0	0	0	0	0.5033
PAR	0.5179	0	0	0	0	0	0	0.4821
DDS	0.4391	0	0	0	0	0	0	0.5609
RKG	0	0	0.506	0	0	0	0	0.494
R00	0.5202	0	0	0	0	0	0	0.4798
KBU	0	0	0.5042	0	0	0	0	0.4957
R07	0	0	0.4378	0	0	0.0784	0	0.4838
SH3	0	0	0.4611	0	0	0	0	0.5388
M00	0	0	0.5003	0	0	0	0	0.4996
TB5	0	0	0.498	0	0	0	0	0.5019
TB0	0	0	0.4461	0	0	0	0	0.5538
KRJ	0	0	0	0	0	0	0	0.9999
M12	0	0	0	0	0	0	0	0.9999
M11	0	0	0	0	0	0	0	0.9999
KB3	0	0	0	0	0	0.5123	0	0.4876
RK3	0	0	0	0	0	0.5247	0	0.4753
SCM	0	0	0	0	0	0.4937	0	0.5062
SNK	0	0	0.0193	0	0	0.4246	0.0375	0.5185
CLP	0	0	0.0274	0	0	0.4276	0.0337	0.5113
WMM	0	0	0	0	0	0.49	0	0.51
KNG	0	0	0	0	0	0.4558	0	0.5441
UNS	0	0	0	0	0	0.5282	0	0.4717
OBN	0	0	0	0	0	0.5103	0	0.4897
M17	0	0	0	0	0	0.4783	0	0.5217
M16	0	0	0	0	0	0.5135	0	0.4865
M15	0	0	0	0	0	0.5145	0	0.4854
M14	0	0	0	0	0	0.4874	0	0.5125
M13	0	0	0	0	0	0.4888	0	0.5111
M10	0	0	0	0	0	0.5117	0	0.4883
PKM	0	0	0	0	0	0.5162	0	0.4837
WLM	0	0	0	0	0	0.4911	0	0.5088
M02	0	0	0	0	0	0.4777	0	0.5222
M01	0	0	0	0	0	0.4583	0	0.5417
M04	0	0	0	0	0	0.0617	0.4576	0.4806
MS2	0	0	0	0	0	0	0.4285	0.5715
MS1	0	0	0	0	0	0	0.9999	0
M03	0	0	0	0	0	0.4726	0.5274	0
CSM	0	0	0	0	0	0.4672	0.5327	0
M08	0	0	0	0	0	0.4531	0.5468	0
M24	0	0	0	0	0	0.4998	0.5002	0
YZN	0	0	0	0.4887	0	0	0.5113	0
KSH	0	0	0	0	0	0.9999	0	0
M19	0	0	0	0	0	0.9999	0	0
M20	0.4971	0	0	0	0	0.5029	0	0
CLM	0.4885	0	0	0	0	0.5115	0	0
M21	0	0	0	0	0	0.9999	0	0
RK1	0	0	0.9999	0	0	0	0	0
SHI	0	0	0.9999	0	0	0	0	0
P03	0.9999	0	0	0	0	0	0	0
CI0	0	0.9999	0	0	0	0	0	0
FOR	0	0	0	0	0.9999	0	0	0
ICH	0	0	0	0.9999	0	0	0	0

## Sheet: Fig. 4c
Fig. 4c 0=PU 1=RK 2=MA 3=MS 4=MM
sample	chromosome	start(Mb)	end(Mb)	n_window	ancestry
DDS	scaffold_1	0.042534	0.457895	2	0/UNK
DDS	scaffold_1	0.457976	1.01403	3	0/4
DDS	scaffold_1	1.01404	1.84509	4	0/2
DDS	scaffold_1	1.84509	2.0343	1	0/4
DDS	scaffold_1	2.03445	3.26156	6	0/2
DDS	scaffold_1	3.26158	3.44555	1	0/UNK
DDS	scaffold_1	3.44563	4.1224	3	0/2
DDS	scaffold_1	4.12244	4.41321	1	0/UNK
DDS	scaffold_1	4.41328	5.55627	5	0/2
DDS	scaffold_1	5.55632	6.2059	1	0/3
DDS	scaffold_1	6.20606	6.837	3	0/2
DDS	scaffold_1	6.83705	7.03376	1	0/4
DDS	scaffold_1	7.03376	14.1636	39	0/2
DDS	scaffold_1	14.1644	14.3492	1	0/4
DDS	scaffold_1	14.3493	14.8221	3	0/2
DDS	scaffold_1	14.8221	14.9447	1	0/UNK
DDS	scaffold_1	14.9449	16.0194	5	0/2
DDS	scaffold_1	16.0194	16.1692	1	0/3
DDS	scaffold_1	16.1693	16.6907	3	0/2
DDS	scaffold_1	16.6913	17.36	1	0/UNK
DDS	scaffold_1	17.3601	17.6814	1	0/3
DDS	scaffold_1	17.6814	18.0669	1	0/4
DDS	scaffold_1	18.067	18.4819	1	0/UNK
DDS	scaffold_1	18.4824	19.053	2	0/4
DDS	scaffold_1	19.0531	19.5209	1	UNK
DDS	scaffold_1	19.5235	20.0985	1	0/UNK
DDS	scaffold_1	20.0986	20.5392	1	0/3
DDS	scaffold_1	20.5393	21.0132	1	0/4
DDS	scaffold_1	21.0132	24.3424	10	0/3
DDS	scaffold_1	24.348	24.5008	1	0/4
DDS	scaffold_1	24.5008	25.7357	6	0/3
DDS	scaffold_1	25.7357	26.4888	4	0/4
DDS	scaffold_1	26.4888	26.7421	1	0/3
DDS	scaffold_1	26.7424	27.0013	1	0/4
DDS	scaffold_1	27.0013	27.2162	1	0/2
DDS	scaffold_1	27.217	27.4757	1	0/4
DDS	scaffold_1	27.4757	27.7774	1	0/2
DDS	scaffold_1	27.7774	28.0239	1	0/4
DDS	scaffold_1	28.0241	28.2548	1	0/2
DDS	scaffold_1	28.2549	28.5409	1	0/3
DDS	scaffold_1	28.5411	28.9319	2	0/4
DDS	scaffold_2	0.058	8.8864	16	0/2
DDS	scaffold_2	8.8865	9.1561	1	0/4
DDS	scaffold_2	9.1561	11.2936	5	0/2
DDS	scaffold_2	11.2936	11.5884	1	0/4
DDS	scaffold_2	11.5904	12.6138	3	0/2
DDS	scaffold_2	12.6139	12.8682	1	0/4
DDS	scaffold_2	12.8682	13.8003	3	0/2
DDS	scaffold_2	13.8005	14.5311	1	0/4
DDS	scaffold_2	14.5331	14.7504	1	0/2
DDS	scaffold_2	14.7504	15.0672	1	UNK
DDS	scaffold_2	15.0869	28.6689	31	0/2
DDS	scaffold_2	28.6689	35.8382	18	0/3
DDS	scaffold_2	35.8387	36.3657	2	0/2
DDS	scaffold_3	0.0127	0.4689	1	0/2
DDS	scaffold_3	0.4703	1.0015	1	0/4
DDS	scaffold_3	1.0018	3.9804	8	0/2
DDS	scaffold_3	3.9811	4.2936	1	0/UNK
DDS	scaffold_3	4.2939	4.6224	1	0/3
DDS	scaffold_3	4.6224	5.1393	1	0/2
DDS	scaffold_3	5.1411	5.6407	1	0/4
DDS	scaffold_3	5.6408	6.1105	1	0/UNK
DDS	scaffold_3	6.1106	11.647	13	0/2
DDS	scaffold_3	11.647	12.5933	1	0/3
DDS	scaffold_3	12.5935	16.2174	10	0/2
DDS	scaffold_3	16.2175	16.3852	1	0/4
DDS	scaffold_3	16.3852	18.8776	4	0/2
DDS	scaffold_3	18.8778	19.2367	1	0/3
DDS	scaffold_3	19.2367	19.9548	1	0/2
DDS	scaffold_3	19.9548	23.3401	3	0/4
DDS	scaffold_3	23.3402	25.8495	2	0/2
DDS	scaffold_3	25.8496	29.0901	2	0/3
DDS	scaffold_3	29.0931	29.5036	1	0/2
DDS	scaffold_3	29.5037	30.3481	1	0/4
DDS	scaffold_3	30.3484	31.2053	3	0/2
DDS	scaffold_3	31.2123	32.8633	2	0/UNK
DDS	scaffold_3	32.8633	33.7103	1	0/2
DDS	scaffold_3	33.7113	34.6433	1	0/4
DDS	scaffold_3	34.6433	37.4563	2	0/UNK
DDS	scaffold_3	37.4563	37.9883	1	0/2
DDS	scaffold_3	37.9883	38.3153	1	0/3
DDS	scaffold_3	38.3153	40.1273	4	0/2
DDS	scaffold_3	40.1273	40.4113	1	0/3
DDS	scaffold_3	40.4123	51.0253	28	0/2
DDS	scaffold_4	0.057	1.438	3	0/2
DDS	scaffold_4	1.446	1.92	1	0/UNK
DDS	scaffold_4	1.92	2.853	2	0/2
DDS	scaffold_4	2.854	3.457	1	0/3
DDS	scaffold_4	3.457	3.991	1	0/2
DDS	scaffold_4	3.992	6.189	2	0/4
DDS	scaffold_4	6.19	6.953	1	0/2
DDS	scaffold_4	6.953	7.409	1	0/3
DDS	scaffold_4	7.409	11.082	8	0/2
DDS	scaffold_4	11.083	12.159	2	0/4
DDS	scaffold_4	12.159	23.028	27	0/2
DDS	scaffold_4	23.028	23.527	1	0/4
DDS	scaffold_4	23.527	25.649	5	0/2
DDS	scaffold_5	0.0485	12.9365	7	0/2
DDS	scaffold_5	12.9365	13.3095	1	0/4
DDS	scaffold_5	13.3095	15.7065	5	0/2
DDS	scaffold_5	15.7065	15.9045	1	0/4
DDS	scaffold_5	15.9055	16.3565	1	0/2
DDS	scaffold_5	16.3595	17.1235	1	0/3
DDS	scaffold_5	17.1235	22.2965	9	0/2
DDS	scaffold_5	22.2975	24.5875	1	0/4
DDS	scaffold_5	24.5875	26.4975	1	0/2
DDS	scaffold_5	26.4975	27.0455	1	0/UNK
DDS	scaffold_5	27.0465	28.8515	1	0/2
DDS	scaffold_5	28.8515	29.8555	2	0/3
DDS	scaffold_5	29.8555	30.7525	1	0/2
DDS	scaffold_5	30.7695	32.5295	2	0/3
DDS	scaffold_5	32.5305	34.4745	4	0/2
DDS	scaffold_5	34.4745	34.9125	1	0/3
DDS	scaffold_5	34.9125	35.3245	1	0/2
DDS	scaffold_5	35.3245	35.7065	1	0/4
DDS	scaffold_5	35.7065	36.6195	2	0/2
DDS	scaffold_5	36.6235	37.1335	1	0/4
DDS	scaffold_5	37.1335	43.2935	14	0/2
DDS	scaffold_6	0.007	8.378	17	0/2
DDS	scaffold_6	8.378	8.945	1	0/UNK
DDS	scaffold_6	8.945	25.584	54	0/2
DDS	scaffold_7	0.0372	6.2092	14	0/3
DDS	scaffold_7	6.2092	7.2702	2	0/2
DDS	scaffold_7	7.2702	8.3192	2	0/3
DDS	scaffold_7	8.3192	8.6912	1	0/4
DDS	scaffold_7	8.6912	11.1552	3	0/2
DDS	scaffold_7	11.1612	13.1952	1	0/4
DDS	scaffold_7	13.1952	13.9172	1	0/3
DDS	scaffold_7	13.9172	14.6112	1	0/4
DDS	scaffold_7	14.6112	15.6262	2	0/2
DDS	scaffold_7	15.6262	15.9532	1	0/4
DDS	scaffold_7	15.9532	17.2892	2	0/2
DDS	scaffold_7	17.2892	17.7082	1	0/4
DDS	scaffold_7	17.7082	18.1652	1	0/UNK
DDS	scaffold_7	18.1652	21.1022	4	0/2
DDS	scaffold_8	0.0166	0.2016	1	0/3
DDS	scaffold_8	0.2016	0.5176	1	0/4
DDS	scaffold_8	0.5186	0.7276	1	0/3
DDS	scaffold_8	0.7276	1.1946	2	0/2
DDS	scaffold_8	1.1946	1.6046	1	0/4
DDS	scaffold_8	1.6066	6.2056	10	0/2
DDS	scaffold_8	6.2056	7.3126	1	0/4
DDS	scaffold_8	7.3126	7.8946	1	UNK/2
DDS	scaffold_8	7.8946	8.5046	1	0/2
DDS	scaffold_8	8.5046	9.2126	1	0/4
DDS	scaffold_8	9.2126	11.6536	4	0/2
DDS	scaffold_8	11.6546	13.0626	2	0/4
DDS	scaffold_8	13.0636	16.7306	6	0/2
DDS	scaffold_8	16.7306	17.1726	1	0/3
DDS	scaffold_8	17.1736	18.3576	2	0/2
DDS	scaffold_8	18.3586	19.4776	2	0/4
DDS	scaffold_8	19.4806	25.0406	17	0/2
DDS	scaffold_9	0.0223	12.0293	25	0/2
DDS	scaffold_9	12.0293	12.2903	1	0/3
DDS	scaffold_9	12.2903	21.1863	18	0/2
DDS	scaffold_9	21.1863	21.9933	1	0/4
DDS	scaffold_9	21.9933	22.2033	1	0/3
DDS	scaffold_9	22.2033	25.3873	4	0/2
DDS	scaffold_9	25.3873	25.8083	1	0/3
DDS	scaffold_9	25.8083	27.8463	3	0/2
DDS	scaffold_9	27.8463	30.5753	6	0/3
DDS	scaffold_9	30.5753	30.8043	1	0/4
DDS	scaffold_9	30.8043	31.0163	1	0/UNK
DDS	scaffold_9	31.0163	31.2873	1	0/3
SWO	scaffold_1	0.040681	0.237227	1	0/2
SWO	scaffold_1	0.237528	0.410612	1	2021-02-02
SWO	scaffold_1	0.41082	0.54947	1	2021-04-04
SWO	scaffold_1	0.549623	0.743357	1	2021-02-02
SWO	scaffold_1	0.744311	0.91124	1	2021-02-03
SWO	scaffold_1	0.911477	1.40223	3	2021-02-02
SWO	scaffold_1	1.40294	1.59233	1	2021-02-03
SWO	scaffold_1	1.59255	1.73789	1	2021-04-04
SWO	scaffold_1	1.73793	3.29448	9	2021-02-02
SWO	scaffold_1	3.2945	3.62586	2	UNK
SWO	scaffold_1	3.62595	4.52053	4	2021-02-02
SWO	scaffold_1	4.52053	4.88441	2	2021-04-04
SWO	scaffold_1	4.88616	5.03183	1	2021-02-02
SWO	scaffold_1	5.03183	5.26523	1	2021-04-04
SWO	scaffold_1	5.26623	6.2962	3	2021-02-03
SWO	scaffold_1	6.29633	6.45399	1	UNK
SWO	scaffold_1	6.454	6.55009	1	2/UNK
SWO	scaffold_1	6.55011	6.86185	1	UNK
SWO	scaffold_1	6.86185	18.6051	66	2021-02-03
SWO	scaffold_1	18.607	18.8149	1	2021-04-04
SWO	scaffold_1	18.815	20.9117	5	2021-02-03
SWO	scaffold_1	20.9117	21.3274	1	2021-04-04
SWO	scaffold_1	21.3279	21.9757	1	2021-02-03
SWO	scaffold_1	21.995	22.9442	3	2021-03-03
SWO	scaffold_1	22.9445	23.158	1	0/3
SWO	scaffold_1	23.1581	23.3663	1	0/UNK
SWO	scaffold_1	23.3673	23.5439	1	0/2
SWO	scaffold_1	23.5456	24.0579	2	0/3
SWO	scaffold_1	24.0579	24.1882	1	UNK
SWO	scaffold_1	24.193	24.3795	1	0/3
SWO	scaffold_1	24.3796	24.5569	1	0/4
SWO	scaffold_1	24.5569	25.687	6	0/3
SWO	scaffold_1	25.6871	26.4962	5	0/4
SWO	scaffold_1	26.4962	26.7135	1	0/2
SWO	scaffold_1	26.7135	26.9399	1	0/4
SWO	scaffold_1	26.9399	27.1259	1	0/2
SWO	scaffold_1	27.126	27.2989	1	0/4
SWO	scaffold_1	27.303	27.524	1	0/2
SWO	scaffold_1	27.524	27.805	1	0/3
SWO	scaffold_1	27.8055	28.0285	1	0/4
SWO	scaffold_1	28.0301	28.4653	2	0/2
SWO	scaffold_1	28.4827	28.9319	2	0/4
SWO	scaffold_2	0.058	0.749	2	2021-02-02
SWO	scaffold_2	0.749	4.4916	8	0/2
SWO	scaffold_2	4.4925	7.2136	5	2021-02-02
SWO	scaffold_2	7.2153	13.275	18	0/2
SWO	scaffold_2	13.2755	13.4878	1	0/3
SWO	scaffold_2	13.488	14.6755	3	0/2
SWO	scaffold_2	14.6755	15.2747	2	0/UNK
SWO	scaffold_2	15.2747	20.0035	14	0/2
SWO	scaffold_2	20.0035	21.0562	1	0/UNK
SWO	scaffold_2	21.0564	21.2711	1	0/3
SWO	scaffold_2	21.2711	21.8013	2	0/2
SWO	scaffold_2	21.8072	22.1715	1	0/UNK
SWO	scaffold_2	22.1716	24.4203	5	0/2
SWO	scaffold_2	24.4203	24.7804	1	0/4
SWO	scaffold_2	24.7804	26.3695	3	0/2
SWO	scaffold_2	26.3695	27.0859	2	0/4
SWO	scaffold_2	27.086	28.9131	5	0/2
SWO	scaffold_2	28.9133	36.3657	22	0/0
SWO	scaffold_3	0.0127	8.4449	23	0/2
SWO	scaffold_3	8.445	8.8064	1	0/3
SWO	scaffold_3	8.8065	9.1425	1	0/2
SWO	scaffold_3	9.143	9.4707	1	0/3
SWO	scaffold_3	9.4707	10.2017	2	0/2
SWO	scaffold_3	10.2018	10.5712	1	0/3
SWO	scaffold_3	10.5712	13.0176	6	0/2
SWO	scaffold_3	13.0176	13.3369	1	0/3
SWO	scaffold_3	13.3371	16.1869	9	0/2
SWO	scaffold_3	16.1869	17.3365	2	0/4
SWO	scaffold_3	17.3372	17.8863	2	0/2
SWO	scaffold_3	17.8863	18.6602	1	0/4
SWO	scaffold_3	18.6602	18.9583	1	0/UNK
SWO	scaffold_3	18.9584	19.627	1	0/2
SWO	scaffold_3	19.6272	20.2166	1	0/3
SWO	scaffold_3	20.2166	20.8405	1	0/UNK
SWO	scaffold_3	20.8406	22.8203	1	0/4
SWO	scaffold_3	22.8205	25.6146	3	0/2
SWO	scaffold_3	25.6146	27.1901	2	0/4
SWO	scaffold_3	27.1932	29.5459	2	0/3
SWO	scaffold_3	29.5459	31.7326	5	0/2
SWO	scaffold_3	31.7357	33.0563	2	0/UNK
SWO	scaffold_3	33.0563	43.8733	27	0/2
SWO	scaffold_3	43.8733	46.2753	6	2021-02-02
SWO	scaffold_3	46.2783	47.1183	2	2021-04-04
SWO	scaffold_3	47.1183	47.5953	1	2021-02-03
SWO	scaffold_3	47.5963	48.0993	1	2021-02-02
SWO	scaffold_3	48.0993	48.5243	1	2021-04-04
SWO	scaffold_3	48.5243	50.0933	4	2021-02-02
SWO	scaffold_3	50.0943	50.5263	1	2021-04-04
SWO	scaffold_3	50.5263	51.0253	2	2021-02-02
SWO	scaffold_4	0.057	6.482	12	0/2
SWO	scaffold_4	6.482	7.037	1	0/4
SWO	scaffold_4	7.037	11.657	11	0/2
SWO	scaffold_4	11.657	12.019	1	0/4
SWO	scaffold_4	12.02	20.842	25	0/2
SWO	scaffold_4	20.842	21.932	3	0/3
SWO	scaffold_4	21.932	24.923	8	0/2
SWO	scaffold_4	24.925	25.468	1	0/3
SWO	scaffold_4	25.468	25.648	1	0/4
SWO	scaffold_5	0.0485	5.3015	2	0/2
SWO	scaffold_5	5.3015	7.2895	1	0/4
SWO	scaffold_5	7.2895	8.5945	1	0/UNK
SWO	scaffold_5	8.5955	9.1675	1	0/4
SWO	scaffold_5	9.1685	16.4575	12	0/2
SWO	scaffold_5	16.4585	17.1275	1	0/4
SWO	scaffold_5	17.1275	18.3565	2	0/2
SWO	scaffold_5	18.3565	19.4045	1	0/UNK
SWO	scaffold_5	19.4055	22.3435	7	0/2
SWO	scaffold_5	22.3435	24.4575	1	0/4
SWO	scaffold_5	24.4575	26.3085	1	0/UNK
SWO	scaffold_5	26.3085	26.9465	1	0/2
SWO	scaffold_5	26.9465	27.4565	1	0/4
SWO	scaffold_5	27.4565	29.1995	1	0/3
SWO	scaffold_5	29.1995	29.5805	1	0/2
SWO	scaffold_5	29.5805	30.5475	1	0/4
SWO	scaffold_5	30.5475	30.8175	1	0/2
SWO	scaffold_5	30.8175	32.5135	2	0/3
SWO	scaffold_5	32.5135	34.0995	4	0/2
SWO	scaffold_5	34.1055	34.5015	1	0/4
SWO	scaffold_5	34.5015	42.3185	21	0/2
SWO	scaffold_5	42.3185	43.2935	2	2021-02-02
SWO	scaffold_6	0.007	1.949	2	0/2
SWO	scaffold_6	1.949	2.135	1	0/3
SWO	scaffold_6	2.135	2.968	4	0/UNK
SWO	scaffold_6	2.968	5.394	3	0/2
SWO	scaffold_6	5.394	5.751	1	0/4
SWO	scaffold_6	5.751	6.184	1	0/3
SWO	scaffold_6	6.184	7.793	6	0/2
SWO	scaffold_6	7.794	8.866	2	0/UNK
SWO	scaffold_6	8.867	9.157	1	0/2
SWO	scaffold_6	9.157	9.467	1	0/4
SWO	scaffold_6	9.467	16.236	22	0/2
SWO	scaffold_6	16.237	16.625	1	0/4
SWO	scaffold_6	16.625	18.965	6	0/2
SWO	scaffold_6	18.965	19.192	1	0/4
SWO	scaffold_6	19.192	19.779	3	0/2
SWO	scaffold_6	19.78	20.01	1	0/3
SWO	scaffold_6	20.012	21.547	6	0/2
SWO	scaffold_6	21.548	21.823	1	0/3
SWO	scaffold_6	21.826	23.093	6	0/2
SWO	scaffold_6	23.093	23.297	1	0/4
SWO	scaffold_6	23.297	24.927	8	0/2
SWO	scaffold_6	24.927	25.104	1	0/UNK
SWO	scaffold_6	25.104	25.573	2	0/3
SWO	scaffold_6	25.573	25.584	1	0/UNK
SWO	scaffold_7	0.0172	1.3852	3	0/3
SWO	scaffold_7	1.3852	11.5522	24	0/2
SWO	scaffold_7	11.6022	13.6072	1	0/UNK
SWO	scaffold_7	13.6072	17.1802	7	0/2
SWO	scaffold_7	17.1802	17.5812	1	0/4
SWO	scaffold_7	17.5812	20.6982	5	0/2
SWO	scaffold_7	20.6982	21.1002	1	0/UNK
SWO	scaffold_8	0.0156	0.1826	1	2/UNK
SWO	scaffold_8	0.1826	1.3126	5	0/0
SWO	scaffold_8	1.3126	7.3106	13	0/2
SWO	scaffold_8	7.3106	7.6686	1	UNK
SWO	scaffold_8	7.6686	8.4676	1	0/2
SWO	scaffold_8	8.4676	8.7736	1	0/4
SWO	scaffold_8	8.7736	10.8666	3	0/2
SWO	scaffold_8	10.8666	11.1076	1	0/4
SWO	scaffold_8	11.1076	24.1196	31	0/2
SWO	scaffold_8	24.1196	24.4016	1	0/4
SWO	scaffold_8	24.4016	25.0406	3	0/3
SWO	scaffold_9	0.0223	3.3423	10	0/3
SWO	scaffold_9	3.3433	4.6983	4	2021-02-03
SWO	scaffold_9	4.7023	22.0653	37	2000-02-01
SWO	scaffold_9	22.0653	22.4513	1	2000-03-01
SWO	scaffold_9	22.4513	23.1653	1	UNK/0
SWO	scaffold_9	23.1653	27.2103	7	2000-02-01
SWO	scaffold_9	27.2103	27.9013	1	2000-04-01
SWO	scaffold_9	27.9013	28.1953	1	UNK
SWO	scaffold_9	28.1953	29.0163	2	2021-04-04
SWO	scaffold_9	29.0163	30.7813	5	2021-02-02
SWO	scaffold_9	30.7823	30.9583	1	2021-02-03
SWO	scaffold_9	30.9583	31.2043	1	UNK
SWO	scaffold_9	31.2053	31.2873	1	2021-02-03
TK1	scaffold_1	0.04153	0.410151	2	UNK
TK1	scaffold_1	0.410169	0.559414	1	2021-04-04
TK1	scaffold_1	0.559419	0.929589	2	2021-02-03
TK1	scaffold_1	0.92974	1.25982	2	2021-02-02
TK1	scaffold_1	1.25984	1.46431	1	2021-04-04
TK1	scaffold_1	1.4647	3.05958	9	2021-02-02
TK1	scaffold_1	3.05968	3.23325	1	UNK
TK1	scaffold_1	3.23325	4.45639	6	2021-02-02
TK1	scaffold_1	4.4564	4.61802	1	2021-04-04
TK1	scaffold_1	4.61918	4.80341	1	2021-03-03
TK1	scaffold_1	4.80379	5.21781	2	2021-02-02
TK1	scaffold_1	5.21788	6.44669	4	2021-02-03
TK1	scaffold_1	6.44674	6.54862	1	2021-02-02
TK1	scaffold_1	6.54864	6.83984	1	UNK
TK1	scaffold_1	6.83995	7.02761	1	2021-04-04
TK1	scaffold_1	7.02763	8.13799	5	2021-02-03
TK1	scaffold_1	8.13801	8.30922	1	2021-04-04
TK1	scaffold_1	8.30929	14.1761	38	2021-02-03
TK1	scaffold_1	14.1762	14.3534	1	2021-04-04
TK1	scaffold_1	14.3534	14.8068	3	2021-02-03
TK1	scaffold_1	14.8069	14.9087	1	UNK
TK1	scaffold_1	14.9088	16.1084	6	2021-02-03
TK1	scaffold_1	16.1084	16.2571	1	2021-03-03
TK1	scaffold_1	16.2572	17.2457	4	2021-02-03
TK1	scaffold_1	17.2457	17.4757	1	2021-04-04
TK1	scaffold_1	17.4758	18.194	2	2021-03-03
TK1	scaffold_1	18.194	18.567	1	2021-02-03
TK1	scaffold_1	18.567	18.7523	1	2021-04-04
TK1	scaffold_1	18.7523	19.3643	2	2021-02-03
TK1	scaffold_1	19.3643	19.7352	1	UNK
TK1	scaffold_1	19.7356	20.8582	2	2021-04-04
TK1	scaffold_1	20.8582	21.2477	1	UNK
TK1	scaffold_1	21.2541	21.9112	1	2021-02-03
TK1	scaffold_1	21.9114	23.1529	4	2021-03-03
TK1	scaffold_1	23.1532	23.3656	1	UNK
TK1	scaffold_1	23.3659	23.556	1	2000-02-01
TK1	scaffold_1	23.556	23.7348	1	UNK/0
TK1	scaffold_1	23.7349	24.23	2	2000-04-01
TK1	scaffold_1	24.23	24.9298	4	2000-03-01
TK1	scaffold_1	24.93	25.1573	1	2000-04-01
TK1	scaffold_1	25.1575	25.7468	3	2000-03-01
TK1	scaffold_1	25.7468	26.4572	4	2000-04-01
TK1	scaffold_1	26.4572	26.9178	2	2000-02-01
TK1	scaffold_1	26.9178	27.1234	1	UNK
TK1	scaffold_1	27.1238	27.5456	2	2000-02-01
TK1	scaffold_1	27.5468	27.8379	1	2000-03-01
TK1	scaffold_1	27.838	28.5788	3	2000-02-01
TK1	scaffold_1	28.5817	28.8708	1	UNK/0
TK1	scaffold_1	28.8708	28.9319	1	2000-04-01
TK1	scaffold_2	0.058	2.7326	5	2021-02-02
TK1	scaffold_2	2.7327	2.9144	1	2021-04-04
TK1	scaffold_2	2.9145	6.2617	7	2021-02-02
TK1	scaffold_2	6.2881	6.8553	1	UNK
TK1	scaffold_2	6.8554	7.2042	1	2021-02-02
TK1	scaffold_2	7.2044	7.8989	1	2021-02-03
TK1	scaffold_2	7.8993	12.5494	14	2021-02-02
TK1	scaffold_2	12.5526	12.7929	1	2021-02-03
TK1	scaffold_2	12.7945	12.9747	1	2021-02-02
TK1	scaffold_2	12.9747	13.3037	1	2/UNK
TK1	scaffold_2	13.3037	13.5182	1	2021-02-03
TK1	scaffold_2	13.5182	14.6902	3	2021-02-02
TK1	scaffold_2	14.6903	15.3791	2	UNK
TK1	scaffold_2	15.3792	19.8631	14	2021-02-02
TK1	scaffold_2	19.8633	20.1725	1	UNK
TK1	scaffold_2	20.1728	21.1561	1	2021-03-03
TK1	scaffold_2	21.1566	21.4363	1	UNK
TK1	scaffold_2	21.4363	22.9798	5	2021-02-02
TK1	scaffold_2	22.9799	23.384	1	2021-02-03
TK1	scaffold_2	23.3841	24.5996	2	2021-02-02
TK1	scaffold_2	24.6004	25.3614	1	2021-02-03
TK1	scaffold_2	25.3616	26.2084	2	2021-02-02
TK1	scaffold_2	26.2085	26.6512	1	UNK
TK1	scaffold_2	26.6528	26.9984	1	2021-04-04
TK1	scaffold_2	26.9987	28.2036	4	2021-02-03
TK1	scaffold_2	28.2036	28.7957	1	2021-04-04
TK1	scaffold_2	28.7957	29.459	2	0/3
TK1	scaffold_2	29.4591	29.9107	1	0/UNK
TK1	scaffold_2	29.9107	30.4377	1	0/3
TK1	scaffold_2	30.4377	30.7422	1	0/UNK
TK1	scaffold_2	30.7423	32.5844	5	0/3
TK1	scaffold_2	32.5924	36.3657	10	0/2
TK1	scaffold_3	0.0127	5.6755	15	0/2
TK1	scaffold_3	5.6761	6.1675	1	2021-02-02
TK1	scaffold_3	6.171	11.1653	12	0/2
TK1	scaffold_3	11.1653	11.4324	1	0/4
TK1	scaffold_3	11.4331	16.2802	13	0/2
TK1	scaffold_3	16.2803	16.9449	1	0/4
TK1	scaffold_3	16.9474	21.428	7	0/2
TK1	scaffold_3	21.4281	23.1918	1	0/4
TK1	scaffold_3	23.1919	25.0706	2	0/2
TK1	scaffold_3	25.0706	26.4441	1	0/4
TK1	scaffold_3	26.4441	27.0885	1	0/2
TK1	scaffold_3	27.0909	29.1235	1	0/3
TK1	scaffold_3	29.1235	29.5037	1	0/UNK
TK1	scaffold_3	29.5038	30.3467	1	0/4
TK1	scaffold_3	30.3476	33.3203	6	0/2
TK1	scaffold_3	33.3213	34.2793	1	0/4
TK1	scaffold_3	34.2793	38.1233	4	0/2
TK1	scaffold_3	38.1243	39.0063	1	0/4
TK1	scaffold_3	39.0063	40.2153	4	0/2
TK1	scaffold_3	40.2163	40.4273	1	0/3
TK1	scaffold_3	40.4283	41.2653	2	0/2
TK1	scaffold_3	41.2653	41.4373	1	0/UNK
TK1	scaffold_3	41.4373	41.7323	1	0/2
TK1	scaffold_3	41.7323	41.9323	1	0/4
TK1	scaffold_3	41.9323	43.9483	9	0/2
TK1	scaffold_3	43.9483	46.5093	6	2021-02-02
TK1	scaffold_3	46.5093	46.9583	1	2021-04-04
TK1	scaffold_3	46.9583	47.4653	1	2021-02-02
TK1	scaffold_3	47.4653	47.9723	1	2021-04-04
TK1	scaffold_3	47.9723	49.5553	4	2021-02-02
TK1	scaffold_3	49.5553	50.5233	2	2021-04-04
TK1	scaffold_3	50.5253	51.0243	2	2021-02-02
TK1	scaffold_4	0.057	1.301	3	2021-02-03
TK1	scaffold_4	1.314	2.405	3	2021-02-02
TK1	scaffold_4	2.411	2.933	1	2021-04-04
TK1	scaffold_4	2.933	3.451	1	2021-02-03
TK1	scaffold_4	3.451	3.895	1	2021-04-04
TK1	scaffold_4	3.895	5.89	2	2021-02-03
TK1	scaffold_4	5.89	6.543	1	2021-02-02
TK1	scaffold_4	6.543	7.79	2	2021-02-03
TK1	scaffold_4	7.79	8.189	1	UNK/3
TK1	scaffold_4	8.189	8.414	1	2021-02-02
TK1	scaffold_4	8.414	8.91	1	2021-02-03
TK1	scaffold_4	8.912	9.222	1	2021-02-02
TK1	scaffold_4	9.223	9.486	1	2021-02-03
TK1	scaffold_4	9.487	10.312	1	4/UNK
TK1	scaffold_4	10.312	10.835	2	2021-02-02
TK1	scaffold_4	10.835	11.105	1	2021-04-04
TK1	scaffold_4	11.105	11.664	1	2/UNK
TK1	scaffold_4	11.664	12.056	1	UNK
TK1	scaffold_4	12.056	12.706	2	2021-02-02
TK1	scaffold_4	12.709	13.34	2	2021-02-03
TK1	scaffold_4	13.34	14.349	3	2021-02-02
TK1	scaffold_4	14.35	14.8	1	2021-04-04
TK1	scaffold_4	14.8	15.57	2	2021-02-02
TK1	scaffold_4	15.57	15.946	1	UNK
TK1	scaffold_4	15.946	18.603	7	2021-02-02
TK1	scaffold_4	18.705	19.086	1	2021-02-03
TK1	scaffold_4	19.086	20.859	6	2021-02-02
TK1	scaffold_4	20.859	21.238	1	2021-04-04
TK1	scaffold_4	21.238	21.571	1	3/UNK
TK1	scaffold_4	21.572	21.999	1	2021-03-02
TK1	scaffold_4	21.999	23.558	4	2021-02-02
TK1	scaffold_4	23.558	25.146	4	2021-02-03
TK1	scaffold_4	25.146	25.615	1	2021-03-03
TK1	scaffold_4	25.615	25.649	1	2021-04-04
TK1	scaffold_5	0.0485	5.9685	2	0/2
TK1	scaffold_5	5.9735	8.2815	1	0/4
TK1	scaffold_5	8.2815	8.6645	1	0/UNK
TK1	scaffold_5	8.6645	12.2985	2	0/2
TK1	scaffold_5	12.2985	12.7655	1	2021-02-02
TK1	scaffold_5	12.7655	13.3495	2	2021-02-03
TK1	scaffold_5	13.3495	13.6905	1	2/UNK
TK1	scaffold_5	13.6905	15.5775	4	2021-02-03
TK1	scaffold_5	15.5775	15.8585	1	2021-04-04
TK1	scaffold_5	15.8585	16.0295	1	2021-02-03
TK1	scaffold_5	16.0315	16.5025	1	2/UNK
TK1	scaffold_5	16.5025	17.1375	1	2021-04-04
TK1	scaffold_5	17.1375	18.3605	2	2021-02-03
TK1	scaffold_5	18.3615	19.5555	1	0/3
TK1	scaffold_5	19.5665	24.3215	7	0/2
TK1	scaffold_5	24.3225	26.1885	1	0/UNK
TK1	scaffold_5	26.1885	27.3865	2	0/2
TK1	scaffold_5	27.3865	29.1985	1	3/UNK
TK1	scaffold_5	29.1985	29.6225	1	2021-02-02
TK1	scaffold_5	29.6225	31.8955	3	2021-04-04
TK1	scaffold_5	31.8955	34.6885	6	2021-02-03
TK1	scaffold_5	34.6885	35.0495	1	2021-04-04
TK1	scaffold_5	35.0495	36.5455	4	2021-02-02
TK1	scaffold_5	36.5485	36.9945	1	2021-04-04
TK1	scaffold_5	37.0065	39.6055	7	2021-02-02
TK1	scaffold_5	39.6055	40.0455	1	2021-04-04
TK1	scaffold_5	40.0485	43.2935	8	2021-02-02
TK1	scaffold_6	0.007	1.336	1	0/3
TK1	scaffold_6	1.339	2.186	2	0/2
TK1	scaffold_6	2.186	2.362	1	0/UNK
TK1	scaffold_6	2.362	2.886	2	0/2
TK1	scaffold_6	2.887	3.655	2	2021-02-02
TK1	scaffold_6	3.655	5.664	2	0/2
TK1	scaffold_6	5.664	5.992	1	3/UNK
TK1	scaffold_6	5.995	7.78	6	0/2
TK1	scaffold_6	7.78	8.891	2	0/UNK
TK1	scaffold_6	8.891	12.217	11	0/2
TK1	scaffold_6	12.217	12.652	1	0/UNK
TK1	scaffold_6	12.653	14.805	6	0/2
TK1	scaffold_6	14.807	15.494	2	0/4
TK1	scaffold_6	15.494	16.234	2	0/3
TK1	scaffold_6	16.234	16.683	1	0/4
TK1	scaffold_6	16.683	17.222	1	0/3
TK1	scaffold_6	17.227	17.707	1	UNK
TK1	scaffold_6	17.708	18.161	1	2021-02-03
TK1	scaffold_6	18.162	18.897	2	2000-02-01
TK1	scaffold_6	18.897	19.141	1	UNK/0
TK1	scaffold_6	19.142	19.761	3	2000-02-01
TK1	scaffold_6	19.761	19.999	1	2000-03-01
TK1	scaffold_6	19.999	21.453	5	2000-02-01
TK1	scaffold_6	21.453	21.663	1	2000-03-01
TK1	scaffold_6	21.666	22.219	2	2000-02-01
TK1	scaffold_6	22.22	22.4	1	2000-03-01
TK1	scaffold_6	22.4	23.078	3	2000-02-01
TK1	scaffold_6	23.078	23.303	1	2000-04-01
TK1	scaffold_6	23.303	25.047	8	2000-02-01
TK1	scaffold_6	25.049	25.489	2	2000-03-01
TK1	scaffold_6	25.489	25.582	1	2000-04-01
TK1	scaffold_7	0.0172	0.4082	1	3/UNK
TK1	scaffold_7	0.4082	1.4282	2	2021-03-02
TK1	scaffold_7	1.4282	10.6952	21	2021-02-02
TK1	scaffold_7	10.6952	11.2392	1	2021-02-03
TK1	scaffold_7	11.2392	13.5542	1	UNK
TK1	scaffold_7	13.5612	15.0802	3	2021-02-03
TK1	scaffold_7	15.0802	15.4522	1	UNK
TK1	scaffold_7	15.4532	15.7652	1	UNK
TK1	scaffold_7	15.7652	16.0922	1	UNK
TK1	scaffold_7	16.0922	16.8942	1	2021-02-03
TK1	scaffold_7	16.8962	17.3242	1	UNK
TK1	scaffold_7	17.3252	18.1572	2	2021-02-03
TK1	scaffold_7	18.1572	18.9862	1	2021-04-04
TK1	scaffold_7	18.9862	19.6282	1	2021-02-03
TK1	scaffold_7	19.6282	20.5242	1	2021-04-04
TK1	scaffold_7	20.5242	20.8312	1	UNK
TK1	scaffold_7	20.8312	21.1022	1	2021-02-03
TK1	scaffold_8	0.0156	0.1926	1	2000-02-01
TK1	scaffold_8	0.1926	0.5016	1	2000-04-01
TK1	scaffold_8	0.5026	5.9966	14	2000-02-01
TK1	scaffold_8	6.0036	6.7076	1	2000-04-01
TK1	scaffold_8	6.7086	7.5366	1	UNK/0
TK1	scaffold_8	7.5366	18.8086	19	2000-02-01
TK1	scaffold_8	18.8086	19.4006	1	2/UNK
TK1	scaffold_8	19.4006	22.4846	10	0/0
TK1	scaffold_8	22.4846	23.4326	3	0/3
TK1	scaffold_8	23.4336	24.1816	2	0/2
TK1	scaffold_8	24.1816	24.7916	2	0/UNK
TK1	scaffold_8	24.7916	25.0346	1	0/3
TK1	scaffold_8	25.0346	25.0426	1	UNK
TK1	scaffold_9	0.0223	4.4343	13	2021-02-03
TK1	scaffold_9	4.4353	4.8723	1	UNK
TK1	scaffold_9	4.8753	5.9113	3	2000-02-01
TK1	scaffold_9	5.9113	6.9843	1	2000-04-01
TK1	scaffold_9	6.9843	28.0593	40	2000-02-01
TK1	scaffold_9	28.0623	28.3803	1	2021-02-03
TK1	scaffold_9	28.3803	30.4853	5	2021-02-02
TK1	scaffold_9	30.4853	30.6953	1	UNK
TK1	scaffold_9	30.6953	30.9383	1	2021-02-02
TK1	scaffold_9	30.9383	31.1653	1	UNK
TK1	scaffold_9	31.1653	31.2883	1	2021-02-03
UNS	scaffold_1	0.04153	19.6574	53	2021-02-02
UNS	scaffold_1	19.6574	20.4893	1	UNK
UNS	scaffold_1	20.4897	20.9979	1	UNK
UNS	scaffold_1	20.9982	22.0191	1	2021-02-02
UNS	scaffold_1	22.0192	23.0167	2	2021-02-03
UNS	scaffold_1	23.0167	23.3925	1	2/UNK
UNS	scaffold_1	23.3925	23.613	1	2021-02-02
UNS	scaffold_1	23.6133	23.8218	1	2021-02-03
UNS	scaffold_1	23.8219	24.1465	1	2/UNK
UNS	scaffold_1	24.1466	24.3549	1	UNK
UNS	scaffold_1	24.3549	24.5488	1	2021-04-04
UNS	scaffold_1	24.5492	24.912	2	2021-02-03
UNS	scaffold_1	24.9121	25.1142	1	2021-04-04
UNS	scaffold_1	25.1143	25.615	2	2021-02-03
UNS	scaffold_1	25.616	26.1213	2	2021-04-04
UNS	scaffold_1	26.1214	26.3373	1	UNK
UNS	scaffold_1	26.3386	27.243	3	2021-02-03
UNS	scaffold_1	27.243	28.5574	5	2000-02-01
UNS	scaffold_1	28.5574	28.9319	2	2000-04-01
UNS	scaffold_2	0.058	11.3184	16	2021-02-02
UNS	scaffold_2	11.3185	12.5804	4	0/2
UNS	scaffold_2	12.5804	12.8663	1	0/4
UNS	scaffold_2	12.8663	13.2454	1	0/2
UNS	scaffold_2	13.248	13.488	1	0/3
UNS	scaffold_2	13.4881	14.9779	4	0/2
UNS	scaffold_2	14.9785	15.4106	1	0/UNK
UNS	scaffold_2	15.4106	19.9792	13	0/2
UNS	scaffold_2	19.9792	21.0869	1	0/UNK
UNS	scaffold_2	21.0869	21.3009	1	0/3
UNS	scaffold_2	21.301	21.5507	1	0/2
UNS	scaffold_2	21.5507	21.8982	1	0/4
UNS	scaffold_2	21.8984	22.964	3	0/2
UNS	scaffold_2	22.964	26.4093	3	2021-02-02
UNS	scaffold_2	26.4093	26.913	1	2021-04-04
UNS	scaffold_2	26.913	36.3368	17	2021-02-02
UNS	scaffold_3	0.0127	2.1438	5	0/2
UNS	scaffold_3	2.1439	2.4496	1	0/4
UNS	scaffold_3	2.4496	4.2805	6	0/2
UNS	scaffold_3	4.2807	4.4869	1	0/3
UNS	scaffold_3	4.4871	4.8811	1	0/4
UNS	scaffold_3	4.8811	5.8227	2	0/2
UNS	scaffold_3	5.8229	6.2695	1	0/4
UNS	scaffold_3	6.2695	7.1737	2	0/3
UNS	scaffold_3	7.1755	9.5437	6	0/2
UNS	scaffold_3	9.5456	9.8764	1	0/4
UNS	scaffold_3	9.8765	10.3603	1	0/2
UNS	scaffold_3	10.3603	12.7362	5	0/3
UNS	scaffold_3	12.7363	12.98	1	0/UNK
UNS	scaffold_3	12.98	13.3219	1	0/3
UNS	scaffold_3	13.3219	13.6097	1	0/4
UNS	scaffold_3	13.6097	13.8415	1	0/3
UNS	scaffold_3	13.8415	16.2724	7	0/UNK
UNS	scaffold_3	16.2724	18.9494	5	0/3
UNS	scaffold_3	18.9494	19.4293	1	0/4
UNS	scaffold_3	19.4559	24.9322	5	0/3
UNS	scaffold_3	24.9322	26.3139	1	0/UNK
UNS	scaffold_3	26.314	27.186	1	2021-03-03
UNS	scaffold_3	27.1864	31.1562	6	0/3
UNS	scaffold_3	31.1562	31.9783	1	0/UNK
UNS	scaffold_3	31.9783	35.2153	4	0/3
UNS	scaffold_3	35.2163	36.9563	1	0/2
UNS	scaffold_3	36.9583	37.6573	1	0/3
UNS	scaffold_3	37.6613	41.8793	12	0/2
UNS	scaffold_3	41.8793	42.1283	1	0/4
UNS	scaffold_3	42.1283	46.4313	14	0/2
UNS	scaffold_3	46.4323	47.0353	1	2021-04-04
UNS	scaffold_3	47.0433	47.7253	1	2021-02-02
UNS	scaffold_3	47.7363	48.5293	1	2021-04-04
UNS	scaffold_3	48.5303	49.4783	2	2021-02-03
UNS	scaffold_3	49.4783	50.8293	2	2021-02-02
UNS	scaffold_3	50.8293	51.0253	1	2021-03-03
UNS	scaffold_4	0.057	5.329	3	2021-02-02
UNS	scaffold_4	5.329	6.061	1	0/4
UNS	scaffold_4	6.061	15.536	10	2021-02-02
UNS	scaffold_4	15.536	15.945	1	UNK
UNS	scaffold_4	15.945	20.86	11	2021-02-02
UNS	scaffold_4	20.86	22.855	4	2021-03-03
UNS	scaffold_4	22.855	24.284	3	2021-02-03
UNS	scaffold_4	24.29	25.649	3	2021-03-03
UNS	scaffold_5	0.0525	11.4035	3	2021-02-02
UNS	scaffold_5	11.4055	12.6505	1	2/UNK
UNS	scaffold_5	12.6505	13.0455	1	2000-04-01
UNS	scaffold_5	13.0455	15.8825	7	2000-02-01
UNS	scaffold_5	15.8835	16.0895	1	2000-03-01
UNS	scaffold_5	16.0905	16.7655	1	UNK/0
UNS	scaffold_5	16.7665	18.3065	2	2000-02-01
UNS	scaffold_5	18.3065	19.2825	1	UNK
UNS	scaffold_5	19.2825	20.1815	1	2021-04-04
UNS	scaffold_5	20.1815	24.3615	5	2021-02-02
UNS	scaffold_5	24.3625	26.2625	1	2021-03-03
UNS	scaffold_5	26.2635	26.9955	1	2021-02-02
UNS	scaffold_5	26.9955	27.5645	1	2021-04-04
UNS	scaffold_5	27.5645	29.6465	2	2021-02-03
UNS	scaffold_5	29.6495	30.6115	1	2021-02-02
UNS	scaffold_5	30.6135	30.9745	1	UNK
UNS	scaffold_5	30.9745	32.0045	1	2021-04-04
UNS	scaffold_5	32.0045	32.9005	1	2021-02-02
UNS	scaffold_5	32.9005	33.2825	1	2021-04-04
UNS	scaffold_5	33.2825	33.6295	1	2021-02-02
UNS	scaffold_5	33.6295	34.7505	3	0/2
UNS	scaffold_5	34.7505	35.1675	1	0/4
UNS	scaffold_5	35.1685	35.5135	1	0/2
UNS	scaffold_5	35.5135	35.8205	1	0/4
UNS	scaffold_5	35.8215	43.2935	19	0/2
UNS	scaffold_6	0.007	2.003	2	0/3
UNS	scaffold_6	2.003	2.227	1	0/UNK
UNS	scaffold_6	2.227	2.392	1	0/2
UNS	scaffold_6	2.392	2.962	2	0/UNK
UNS	scaffold_6	2.962	4.217	1	2021-02-02
UNS	scaffold_6	4.235	8.897	11	0/3
UNS	scaffold_6	8.897	9.239	1	0/4
UNS	scaffold_6	9.24	9.695	2	0/UNK
UNS	scaffold_6	9.695	9.912	1	0/3
UNS	scaffold_6	9.912	10.105	1	0/UNK
UNS	scaffold_6	10.105	10.303	1	0/3
UNS	scaffold_6	10.303	10.58	1	0/2
UNS	scaffold_6	10.58	11.121	1	0/UNK
UNS	scaffold_6	11.121	11.824	2	0/3
UNS	scaffold_6	11.824	12.214	1	0/4
UNS	scaffold_6	12.214	12.617	1	0/3
UNS	scaffold_6	12.617	16.516	9	2021-02-03
UNS	scaffold_6	16.516	17.229	1	2021-04-04
UNS	scaffold_6	17.23	18.784	3	2021-02-03
UNS	scaffold_6	18.785	19.029	1	2021-04-04
UNS	scaffold_6	19.03	19.242	1	UNK
UNS	scaffold_6	19.243	19.419	1	2021-02-02
UNS	scaffold_6	19.42	19.839	2	2021-02-03
UNS	scaffold_6	19.839	20.337	2	2021-04-04
UNS	scaffold_6	20.337	20.664	1	2021-02-03
UNS	scaffold_6	20.664	21.495	3	2021-03-03
UNS	scaffold_6	21.495	21.684	1	2021-04-04
UNS	scaffold_6	21.684	22.394	3	2021-02-03
UNS	scaffold_6	22.394	22.557	1	2021-04-04
UNS	scaffold_6	22.558	23.067	2	2021-02-03
UNS	scaffold_6	23.067	23.281	1	2021-04-04
UNS	scaffold_6	23.281	23.414	1	UNK
UNS	scaffold_6	23.414	23.777	2	2021-02-03
UNS	scaffold_6	23.777	23.952	1	UNK
UNS	scaffold_6	23.952	24.47	2	2021-02-03
UNS	scaffold_6	24.47	24.733	1	2021-04-04
UNS	scaffold_6	24.733	24.938	1	2021-02-02
UNS	scaffold_6	24.938	25.127	1	2021-02-03
UNS	scaffold_6	25.127	25.358	1	2021-04-04
UNS	scaffold_6	25.358	25.584	1	2021-03-03
UNS	scaffold_7	0.0172	2.5252	6	0/3
UNS	scaffold_7	2.5272	2.8352	1	0/UNK
UNS	scaffold_7	2.8352	13.7502	20	0/2
UNS	scaffold_7	13.7502	14.5592	1	0/4
UNS	scaffold_7	14.5592	15.7602	3	0/2
UNS	scaffold_7	15.7602	16.0942	1	0/UNK
UNS	scaffold_7	16.0942	21.0622	8	0/2
UNS	scaffold_7	21.0622	21.1002	1	0/4
UNS	scaffold_8	0.0156	0.1986	1	0/3
UNS	scaffold_8	0.2006	0.5106	1	0/4
UNS	scaffold_8	0.5136	0.7276	1	0/3
UNS	scaffold_8	0.7276	1.1546	2	0/2
UNS	scaffold_8	1.1546	2.7896	4	0/0
UNS	scaffold_8	2.7896	3.1426	1	UNK
UNS	scaffold_8	3.1426	8.7326	10	0/2
UNS	scaffold_8	8.7326	9.7186	1	0/4
UNS	scaffold_8	9.7186	10.1766	1	0/2
UNS	scaffold_8	10.1766	10.6766	1	0/4
UNS	scaffold_8	10.6766	12.1846	2	0/2
UNS	scaffold_8	12.1846	12.6556	1	0/4
UNS	scaffold_8	12.6556	15.7316	6	0/2
UNS	scaffold_8	15.7316	16.6016	1	0/3
UNS	scaffold_8	16.6016	17.0656	1	0/2
UNS	scaffold_8	17.0656	17.8316	1	0/3
UNS	scaffold_8	17.8316	18.6766	2	0/2
UNS	scaffold_8	18.6766	19.3466	1	0/4
UNS	scaffold_8	19.3466	23.7976	14	0/2
UNS	scaffold_8	23.7976	24.3776	1	2021-04-04
UNS	scaffold_8	24.3806	25.0406	2	2021-02-02
UNS	scaffold_9	0.0223	0.3933	1	0/3
UNS	scaffold_9	0.3933	0.8493	1	2021-03-03
UNS	scaffold_9	0.8533	1.3823	1	2021-02-03
UNS	scaffold_9	1.3823	1.8673	1	2021-04-04
UNS	scaffold_9	1.8673	2.5733	2	2021-02-02
UNS	scaffold_9	2.5733	3.1113	1	2021-04-04
UNS	scaffold_9	3.1153	10.3983	11	2021-02-02
UNS	scaffold_9	10.3983	11.2663	1	0/3
UNS	scaffold_9	11.2663	11.9753	2	0/2
UNS	scaffold_9	11.9773	12.1713	1	0/4
UNS	scaffold_9	12.1743	12.7763	1	0/3
UNS	scaffold_9	12.7783	14.7753	5	0/2
UNS	scaffold_9	14.7753	20.0833	7	2021-02-02
UNS	scaffold_9	20.0833	21.3733	1	2021-02-03
UNS	scaffold_9	21.3733	22.4573	2	2021-04-04
UNS	scaffold_9	22.4573	24.1093	2	UNK
UNS	scaffold_9	24.1093	30.6603	11	2021-02-03
UNS	scaffold_9	30.6603	30.9863	1	4/UNK
UNS	scaffold_9	30.9953	31.2873	1	UNK
KNG	scaffold_1	0.042403	0.771959	1	UNK
KNG	scaffold_1	0.772247	1.49145	2	2021-04-04
KNG	scaffold_1	1.49174	1.68765	1	UNK
KNG	scaffold_1	1.68768	1.88745	1	2021-04-04
KNG	scaffold_1	1.88747	2.08424	1	UNK
KNG	scaffold_1	2.0843	3.98759	8	2021-02-03
KNG	scaffold_1	3.9964	4.36599	1	UNK
KNG	scaffold_1	4.36614	4.76529	2	2021-02-03
KNG	scaffold_1	4.76539	5.02498	1	2021-02-02
KNG	scaffold_1	5.0251	5.30206	1	2/UNK
KNG	scaffold_1	5.30209	5.55372	1	2/UNK
KNG	scaffold_1	5.55375	6.24592	1	2/UNK
KNG	scaffold_1	6.24909	6.45446	1	2021-02-03
KNG	scaffold_1	6.45447	6.72614	1	2021-02-02
KNG	scaffold_1	6.7265	7.0332	1	UNK
KNG	scaffold_1	7.03341	7.62379	2	2021-02-03
KNG	scaffold_1	7.62385	7.73842	1	2/UNK
KNG	scaffold_1	7.73846	8.14242	1	UNK
KNG	scaffold_1	8.14245	8.34888	1	2021-04-04
KNG	scaffold_1	8.34933	8.57364	1	2021-02-03
KNG	scaffold_1	8.57367	8.89231	2	2021-04-04
KNG	scaffold_1	8.89366	9.34073	1	2021-02-02
KNG	scaffold_1	9.34097	9.54422	1	2021-04-04
KNG	scaffold_1	9.54424	13.0542	17	2021-02-02
KNG	scaffold_1	13.0545	13.202	1	UNK
KNG	scaffold_1	13.202	13.9751	5	2/UNK
KNG	scaffold_1	13.9751	14.1175	1	UNK
KNG	scaffold_1	14.1175	14.2662	1	2021-04-04
KNG	scaffold_1	14.2664	14.4997	1	2021-02-03
KNG	scaffold_1	14.4997	14.676	1	2021-02-02
KNG	scaffold_1	14.6761	14.971	2	UNK
KNG	scaffold_1	14.9711	16.1254	5	2021-02-03
KNG	scaffold_1	16.1254	16.3044	1	2021-04-04
KNG	scaffold_1	16.3044	16.5162	1	2021-02-02
KNG	scaffold_1	16.5162	16.6492	1	2021-04-04
KNG	scaffold_1	16.6494	17.3597	1	2/UNK
KNG	scaffold_1	17.3598	17.8574	1	2/UNK
KNG	scaffold_1	17.8575	18.1968	1	2021-02-03
KNG	scaffold_1	18.1968	18.9562	2	2021-04-04
KNG	scaffold_1	18.9562	19.3756	1	2/UNK
KNG	scaffold_1	19.3756	20.8525	2	2021-02-02
KNG	scaffold_1	20.8525	22.0136	2	2021-04-04
KNG	scaffold_1	22.0171	22.6612	1	2021-03-03
KNG	scaffold_1	22.662	23.165	2	3/UNK
KNG	scaffold_1	23.1759	23.4245	1	UNK
KNG	scaffold_1	23.425	23.5793	1	2021-03-02
KNG	scaffold_1	23.5793	23.7539	1	2021-03-03
KNG	scaffold_1	23.754	24.0657	1	2021-04-04
KNG	scaffold_1	24.0658	24.254	1	2021-03-03
KNG	scaffold_1	24.2542	24.4214	1	2021-04-04
KNG	scaffold_1	24.4214	24.7738	2	2021-03-03
KNG	scaffold_1	24.7739	24.9298	1	3/UNK
KNG	scaffold_1	24.93	25.129	1	2021-04-04
KNG	scaffold_1	25.129	25.7227	3	2021-02-03
KNG	scaffold_1	25.7227	25.9328	1	UNK
KNG	scaffold_1	25.933	26.1522	1	2021-04-04
KNG	scaffold_1	26.1522	26.3389	1	UNK
KNG	scaffold_1	26.3394	26.4923	1	2021-04-04
KNG	scaffold_1	26.4923	26.7565	1	2021-02-02
KNG	scaffold_1	26.7574	27.0912	1	2021-04-04
KNG	scaffold_1	27.0915	27.2948	1	UNK
KNG	scaffold_1	27.2949	27.5666	1	2021-02-02
KNG	scaffold_1	27.5672	27.9236	1	2021-04-04
KNG	scaffold_1	27.9237	28.2364	1	2021-02-02
KNG	scaffold_1	28.2365	28.5403	1	2021-02-03
KNG	scaffold_1	28.5404	28.8962	1	2021-04-04
KNG	scaffold_1	28.8963	28.9319	1	UNK
KNG	scaffold_2	0.058	2.7321	4	2021-02-02
KNG	scaffold_2	2.7322	3.0006	1	2021-04-04
KNG	scaffold_2	3.0006	3.492	1	2021-02-02
KNG	scaffold_2	3.4921	3.8789	1	UNK
KNG	scaffold_2	3.8789	6.1769	4	2021-02-02
KNG	scaffold_2	6.177	6.885	1	2/UNK
KNG	scaffold_2	6.885	7.4509	1	2021-02-02
KNG	scaffold_2	7.451	8.0268	1	2021-04-04
KNG	scaffold_2	8.0268	8.3123	1	2021-03-03
KNG	scaffold_2	8.3123	9.3063	3	2021-02-02
KNG	scaffold_2	9.308	9.6513	1	2021-04-04
KNG	scaffold_2	9.6523	13.0888	9	2021-02-02
KNG	scaffold_2	13.0888	13.5183	1	2021-04-04
KNG	scaffold_2	13.5183	14.6736	2	2021-02-02
KNG	scaffold_2	14.6736	15.0495	1	UNK
KNG	scaffold_2	15.0496	19.6138	11	2021-02-02
KNG	scaffold_2	19.6139	20.0123	1	UNK
KNG	scaffold_2	20.0124	21.1042	1	2021-04-04
KNG	scaffold_2	21.1043	21.3841	1	2021-03-03
KNG	scaffold_2	21.3843	22.7866	4	2021-02-02
KNG	scaffold_2	22.7866	23.0159	1	UNK
KNG	scaffold_2	23.016	24.4461	2	2021-02-02
KNG	scaffold_2	24.4461	25.1921	1	UNK
KNG	scaffold_2	25.1922	29.9769	13	0/2
KNG	scaffold_2	29.9799	30.451	1	0/4
KNG	scaffold_2	30.4512	30.7415	1	0/3
KNG	scaffold_2	30.7416	31.0182	1	0/2
KNG	scaffold_2	31.0183	31.4438	1	0/4
KNG	scaffold_2	31.445	36.2366	14	0/2
KNG	scaffold_2	36.2366	36.3657	1	0/UNK
KNG	scaffold_3	0.0127	2.7854	7	0/2
KNG	scaffold_3	2.7854	3.1955	1	0/4
KNG	scaffold_3	3.197	3.8335	3	0/2
KNG	scaffold_3	3.8336	4.0814	1	0/UNK
KNG	scaffold_3	4.0816	8.8108	12	0/2
KNG	scaffold_3	8.8109	9.2262	1	0/4
KNG	scaffold_3	9.2289	10.2034	3	0/2
KNG	scaffold_3	10.2042	10.8281	1	2021-02-02
KNG	scaffold_3	10.8281	11.166	1	UNK
KNG	scaffold_3	11.1661	12.767	3	2021-03-03
KNG	scaffold_3	12.767	13.0219	1	UNK
KNG	scaffold_3	13.0229	13.3689	1	2021-03-03
KNG	scaffold_3	13.3727	13.6317	1	2021-04-04
KNG	scaffold_3	13.6319	13.9157	1	2021-03-03
KNG	scaffold_3	13.9157	14.2667	2	3/UNK
KNG	scaffold_3	14.2671	14.5252	1	UNK
KNG	scaffold_3	14.5252	15.3063	1	3/UNK
KNG	scaffold_3	15.3064	16.1273	2	UNK
KNG	scaffold_3	16.1273	16.2661	1	3/UNK
KNG	scaffold_3	16.2661	16.8023	1	3/UNK
KNG	scaffold_3	16.8051	18.9494	4	2021-03-03
KNG	scaffold_3	18.9494	19.634	1	2021-04-04
KNG	scaffold_3	19.634	20.5353	1	2021-03-03
KNG	scaffold_3	20.5353	20.9085	1	3/UNK
KNG	scaffold_3	20.909	23.4232	2	2021-04-04
KNG	scaffold_3	23.4232	25.0445	1	2021-02-03
KNG	scaffold_3	25.0446	26.4255	1	0/3
KNG	scaffold_3	26.4255	26.7417	1	0/2
KNG	scaffold_3	26.7417	28.9649	1	3/UNK
KNG	scaffold_3	28.9649	29.4516	1	UNK
KNG	scaffold_3	29.4517	31.7796	4	2021-02-02
KNG	scaffold_3	31.781	32.3177	1	0/3
KNG	scaffold_3	32.3178	33.1423	1	0/UNK
KNG	scaffold_3	33.1423	34.0043	1	0/2
KNG	scaffold_3	34.0053	34.9563	1	0/3
KNG	scaffold_3	34.9563	35.9353	1	0/2
KNG	scaffold_3	35.9363	37.4943	1	2021-03-02
KNG	scaffold_3	37.4943	37.9853	1	UNK
KNG	scaffold_3	37.9853	39.7033	4	2021-04-04
KNG	scaffold_3	39.7043	39.9453	1	2021-02-03
KNG	scaffold_3	39.9453	40.2143	1	2021-04-04
KNG	scaffold_3	40.2153	41.3873	4	2021-02-03
KNG	scaffold_3	41.3873	41.6163	1	2021-02-02
KNG	scaffold_3	41.6163	42.0183	2	2021-04-04
KNG	scaffold_3	42.0183	42.8853	4	2021-02-02
KNG	scaffold_3	42.8863	43.0813	1	2021-04-04
KNG	scaffold_3	43.0813	43.3043	1	2/UNK
KNG	scaffold_3	43.3043	44.8533	6	2000-02-01
KNG	scaffold_3	44.8543	45.3783	1	UNK/0
KNG	scaffold_3	45.3783	47.2143	4	2000-02-01
KNG	scaffold_3	47.2143	47.8253	1	2021-02-03
KNG	scaffold_3	47.8253	48.4403	1	2021-04-04
KNG	scaffold_3	48.4413	49.8933	3	2021-02-02
KNG	scaffold_3	49.8933	50.4613	1	2021-04-04
KNG	scaffold_3	50.4613	51.0253	2	2021-02-02
KNG	scaffold_4	0.057	1.035	2	2021-02-02
KNG	scaffold_4	1.035	1.521	1	2021-04-04
KNG	scaffold_4	1.521	2.408	2	2021-02-02
KNG	scaffold_4	2.408	2.989	1	2021-04-04
KNG	scaffold_4	2.989	3.58	1	2021-03-03
KNG	scaffold_4	3.595	4.117	1	2021-02-03
KNG	scaffold_4	4.117	5.747	1	UNK
KNG	scaffold_4	5.747	6.992	2	2021-02-03
KNG	scaffold_4	6.992	7.512	1	UNK
KNG	scaffold_4	7.512	8.188	1	2021-03-03
KNG	scaffold_4	8.188	9.14	2	2021-04-04
KNG	scaffold_4	9.141	9.485	1	2021-03-03
KNG	scaffold_4	9.485	10.77	2	2021-02-02
KNG	scaffold_4	10.77	11.08	1	2021-04-04
KNG	scaffold_4	11.08	11.577	1	2/UNK
KNG	scaffold_4	11.646	12.063	1	UNK
KNG	scaffold_4	12.063	12.479	1	2021-02-02
KNG	scaffold_4	12.479	12.742	1	2021-04-04
KNG	scaffold_4	12.742	13.074	1	2021-03-03
KNG	scaffold_4	13.074	18.202	12	2021-02-02
KNG	scaffold_4	18.202	18.72	1	2021-04-04
KNG	scaffold_4	18.72	19.109	1	2021-02-03
KNG	scaffold_4	19.109	21.018	6	2021-02-02
KNG	scaffold_4	21.021	22.248	3	2021-02-03
KNG	scaffold_4	22.248	23.035	2	UNK
KNG	scaffold_4	23.035	24.488	4	2000-02-01
KNG	scaffold_4	24.488	25.649	3	2000-03-01
KNG	scaffold_5	0.0485	2.3105	1	2000-02-01
KNG	scaffold_5	2.3105	5.6695	1	2000-04-01
KNG	scaffold_5	5.6705	8.3015	1	2021-04-04
KNG	scaffold_5	8.3025	8.6665	1	2/UNK
KNG	scaffold_5	8.6665	9.4875	1	UNK
KNG	scaffold_5	9.4875	12.3035	1	2021-02-02
KNG	scaffold_5	12.3185	12.8545	1	2021-02-03
KNG	scaffold_5	12.8545	13.2005	1	2021-03-03
KNG	scaffold_5	13.2005	15.4655	5	2021-02-03
KNG	scaffold_5	15.4655	15.7735	1	UNK/3
KNG	scaffold_5	15.7735	15.9765	1	2021-02-03
KNG	scaffold_5	15.9765	16.4655	1	2021-02-02
KNG	scaffold_5	16.4655	17.1345	1	2021-04-04
KNG	scaffold_5	17.1355	19.0465	2	2021-02-03
KNG	scaffold_5	19.0465	19.7095	1	2021-04-04
KNG	scaffold_5	19.7105	24.3245	6	2021-02-02
KNG	scaffold_5	24.3245	26.1775	1	UNK
KNG	scaffold_5	26.1785	27.3755	2	2021-02-02
KNG	scaffold_5	27.3755	29.1625	1	2021-04-04
KNG	scaffold_5	29.1625	29.4865	1	UNK
KNG	scaffold_5	29.4895	30.7455	2	2021-04-04
KNG	scaffold_5	30.7455	31.3025	1	2021-03-03
KNG	scaffold_5	31.3025	32.3115	1	2021-04-04
KNG	scaffold_5	32.3115	33.3335	2	2021-02-02
KNG	scaffold_5	33.3335	35.1065	4	2021-04-04
KNG	scaffold_5	35.1065	36.8955	4	2021-02-02
KNG	scaffold_5	36.8975	37.2975	1	UNK
KNG	scaffold_5	37.2975	38.0455	1	2021-02-02
KNG	scaffold_5	38.0455	38.5025	1	2021-04-04
KNG	scaffold_5	38.5025	39.3675	2	2021-02-02
KNG	scaffold_5	39.3685	39.7905	1	2021-04-04
KNG	scaffold_5	39.7905	40.3185	1	2021-02-02
KNG	scaffold_5	40.3205	40.7765	1	2021-02-03
KNG	scaffold_5	40.7765	41.2275	1	2021-04-04
KNG	scaffold_5	41.2275	41.6655	1	2021-02-02
KNG	scaffold_5	41.6655	42.0965	1	UNK
KNG	scaffold_5	42.0975	43.2925	2	2021-02-02
KNG	scaffold_6	0.01	1.314	1	0/4
KNG	scaffold_6	1.314	1.954	1	0/2
KNG	scaffold_6	1.954	2.142	1	0/3
KNG	scaffold_6	2.142	2.789	3	0/2
KNG	scaffold_6	2.789	3.804	2	2021-02-02
KNG	scaffold_6	3.804	5.595	2	0/2
KNG	scaffold_6	5.599	5.885	1	0/3
KNG	scaffold_6	5.887	6.253	1	0/2
KNG	scaffold_6	6.253	6.462	1	0/4
KNG	scaffold_6	6.462	7.814	5	0/2
KNG	scaffold_6	7.814	8.295	1	0/UNK
KNG	scaffold_6	8.295	9.5	3	0/2
KNG	scaffold_6	9.508	9.674	1	0/UNK
KNG	scaffold_6	9.674	17.541	24	0/2
KNG	scaffold_6	17.547	17.983	1	0/4
KNG	scaffold_6	17.988	21.333	13	0/2
KNG	scaffold_6	21.333	21.525	1	0/4
KNG	scaffold_6	21.525	22.593	5	0/2
KNG	scaffold_6	22.593	22.812	1	0/3
KNG	scaffold_6	22.819	23.068	1	0/4
KNG	scaffold_6	23.068	25.067	10	0/2
KNG	scaffold_6	25.07	25.502	2	2021-03-02
KNG	scaffold_6	25.502	25.584	1	2021-04-04
KNG	scaffold_7	0.0172	1.7162	4	0/3
KNG	scaffold_7	1.7162	8.1472	17	0/2
KNG	scaffold_7	8.1472	8.5672	1	UNK
KNG	scaffold_7	8.5672	9.4422	1	2021-02-02
KNG	scaffold_7	9.4422	10.4522	1	2021-04-04
KNG	scaffold_7	10.4532	11.2392	1	UNK
KNG	scaffold_7	11.2392	13.5742	1	2021-02-02
KNG	scaffold_7	13.5742	14.1192	1	2/UNK
KNG	scaffold_7	14.1192	14.8612	1	2021-02-03
KNG	scaffold_7	14.8612	15.2662	1	2021-04-04
KNG	scaffold_7	15.2712	21.0992	11	2021-02-03
KNG	scaffold_8	0.0156	0.1886	1	2000-02-01
KNG	scaffold_8	0.1886	0.4126	1	2000-04-01
KNG	scaffold_8	0.4126	1.3126	4	2000-02-01
KNG	scaffold_8	1.3126	1.6916	1	2000-04-01
KNG	scaffold_8	1.6916	7.3126	12	2000-02-01
KNG	scaffold_8	7.3126	7.8876	1	UNK
KNG	scaffold_8	7.8876	8.4936	1	2000-03-01
KNG	scaffold_8	8.4936	8.8546	1	2000-04-01
KNG	scaffold_8	8.8566	11.1966	4	2000-02-01
KNG	scaffold_8	11.1966	12.6666	2	2000-04-01
KNG	scaffold_8	12.6666	18.3756	11	2000-02-01
KNG	scaffold_8	18.3756	18.8886	1	2000-04-01
KNG	scaffold_8	18.8886	25.0406	20	2000-02-01
KNG	scaffold_9	0.0223	2.0403	6	2000-02-01
KNG	scaffold_9	2.0463	3.1193	3	2021-02-03
KNG	scaffold_9	3.1193	4.3213	3	2021-03-03
KNG	scaffold_9	4.3213	4.8573	1	UNK
KNG	scaffold_9	4.8573	11.3203	12	0/2
KNG	scaffold_9	11.3213	11.8143	1	0/UNK
KNG	scaffold_9	11.8143	12.0043	1	0/3
KNG	scaffold_9	12.0043	12.1903	1	0/4
KNG	scaffold_9	12.1903	17.4743	13	0/2
KNG	scaffold_9	17.4743	17.9903	2	0/4
KNG	scaffold_9	17.9983	18.3523	1	0/3
KNG	scaffold_9	18.3533	19.7043	2	0/4
KNG	scaffold_9	19.7043	21.2123	2	0/2
KNG	scaffold_9	21.2133	21.9983	1	0/4
KNG	scaffold_9	21.9983	22.1583	1	0/3
KNG	scaffold_9	22.1583	23.3793	2	0/2
KNG	scaffold_9	23.3793	24.0913	1	0/UNK
KNG	scaffold_9	24.0923	27.7073	6	0/2
KNG	scaffold_9	27.7093	28.0983	1	0/4
KNG	scaffold_9	28.0983	28.5203	1	2021-02-03
KNG	scaffold_9	28.5203	30.3803	4	2021-02-02
KNG	scaffold_9	30.3803	30.6813	1	2021-02-03
KNG	scaffold_9	30.6813	30.9513	1	2/UNK
KNG	scaffold_9	30.9513	31.2713	1	UNK
KNG	scaffold_9	31.2713	31.2883	1	2021-02-03
PKM	scaffold_1	0.040681	0.235184	1	2/UNK
PKM	scaffold_1	0.235914	0.414265	1	UNK
PKM	scaffold_1	0.414318	0.568059	1	2021-04-04
PKM	scaffold_1	0.5691	0.757926	1	2021-02-03
PKM	scaffold_1	0.757971	1.06142	2	2021-04-04
PKM	scaffold_1	1.06144	1.2541	1	2021-02-02
PKM	scaffold_1	1.2544	1.44273	1	2021-04-04
PKM	scaffold_1	1.44283	2.422	5	2021-02-02
PKM	scaffold_1	2.42218	3.01998	4	2021-02-03
PKM	scaffold_1	3.02006	3.21662	1	UNK
PKM	scaffold_1	3.21664	3.53948	2	2021-02-03
PKM	scaffold_1	3.53972	3.67178	1	2021-04-04
PKM	scaffold_1	3.67181	4.15037	2	2021-02-03
PKM	scaffold_1	4.15068	4.41571	1	UNK
PKM	scaffold_1	4.41575	4.56314	1	2021-02-03
PKM	scaffold_1	4.5633	4.74762	1	2021-03-03
PKM	scaffold_1	4.74776	6.38512	6	2021-02-03
PKM	scaffold_1	6.38514	6.50505	1	UNK
PKM	scaffold_1	6.50607	6.73112	1	2/UNK
PKM	scaffold_1	6.7312	7.25391	2	2021-04-04
PKM	scaffold_1	7.25419	14.8185	48	2021-02-03
PKM	scaffold_1	14.8185	14.9223	1	UNK/3
PKM	scaffold_1	14.9224	16.1106	6	2021-02-03
PKM	scaffold_1	16.1113	16.2711	1	2021-03-03
PKM	scaffold_1	16.2712	17.2459	4	2021-02-03
PKM	scaffold_1	17.2459	17.4909	1	2021-04-04
PKM	scaffold_1	17.4909	18.1967	2	2021-03-03
PKM	scaffold_1	18.1967	18.5828	1	2021-02-03
PKM	scaffold_1	18.5828	18.7666	1	2021-04-04
PKM	scaffold_1	18.7669	19.3722	2	2021-02-03
PKM	scaffold_1	19.3722	20.0081	1	UNK
PKM	scaffold_1	20.0085	20.4468	1	2021-04-04
PKM	scaffold_1	20.4501	20.8716	1	2021-02-03
PKM	scaffold_1	20.8753	21.2513	1	UNK
PKM	scaffold_1	21.2513	21.9001	1	2021-02-03
PKM	scaffold_1	21.9029	22.9083	3	2021-03-03
PKM	scaffold_1	22.9083	23.0792	1	3/UNK
PKM	scaffold_1	23.0794	23.3292	1	UNK
PKM	scaffold_1	23.3292	23.5155	1	UNK
PKM	scaffold_1	23.5158	23.6959	1	2021-02-02
PKM	scaffold_1	23.6961	24.1586	2	2021-03-03
PKM	scaffold_1	24.1588	24.3488	1	UNK
PKM	scaffold_1	24.3492	24.4914	1	2021-04-04
PKM	scaffold_1	24.4977	24.8604	2	2021-03-03
PKM	scaffold_1	24.8621	25.0351	1	2021-02-03
PKM	scaffold_1	25.0351	25.4133	2	2021-04-04
PKM	scaffold_1	25.4175	25.6551	1	2021-02-03
PKM	scaffold_1	25.6552	25.802	1	2021-04-04
PKM	scaffold_1	25.8021	25.9945	1	2021-03-03
PKM	scaffold_1	25.9945	26.4562	3	2021-04-04
PKM	scaffold_1	26.4563	26.8318	2	2021-02-02
PKM	scaffold_1	26.8318	27.0414	1	2021-04-04
PKM	scaffold_1	27.0415	27.2361	1	2021-02-02
PKM	scaffold_1	27.2364	27.4676	1	2021-04-04
PKM	scaffold_1	27.4678	27.7269	1	2021-02-02
PKM	scaffold_1	27.727	27.93	1	2021-04-04
PKM	scaffold_1	27.9303	28.1728	1	2021-02-03
PKM	scaffold_1	28.1729	28.5903	2	2021-02-02
PKM	scaffold_1	28.5904	28.9319	2	2021-04-04
PKM	scaffold_2	0.058	0.402	1	2021-02-03
PKM	scaffold_2	0.402	0.7337	1	2021-04-04
PKM	scaffold_2	0.7416	4.3816	8	2021-02-02
PKM	scaffold_2	4.3828	6.9763	5	2021-02-03
PKM	scaffold_2	6.9765	7.6448	1	UNK
PKM	scaffold_2	7.6449	8.0312	1	2021-02-03
PKM	scaffold_2	8.0312	8.3118	1	2021-03-03
PKM	scaffold_2	8.3119	13.0042	15	2021-02-03
PKM	scaffold_2	13.0044	13.3168	1	2021-04-04
PKM	scaffold_2	13.3168	13.5182	1	2021-03-03
PKM	scaffold_2	13.5183	14.673	3	2021-02-03
PKM	scaffold_2	14.673	14.8807	1	2/UNK
PKM	scaffold_2	14.8809	15.2259	1	UNK
PKM	scaffold_2	15.2263	19.9054	15	2021-02-03
PKM	scaffold_2	19.9055	20.2966	1	UNK
PKM	scaffold_2	20.2997	21.1981	1	2021-03-03
PKM	scaffold_2	21.1982	21.4768	1	2021-04-04
PKM	scaffold_2	21.4769	21.6043	1	2021-02-03
PKM	scaffold_2	21.6045	22.0444	1	UNK
PKM	scaffold_2	22.0459	22.9793	3	2021-02-03
PKM	scaffold_2	22.9793	23.3248	1	UNK
PKM	scaffold_2	23.3273	24.5733	2	2021-02-03
PKM	scaffold_2	24.5734	25.2276	1	UNK
PKM	scaffold_2	25.2276	25.7589	1	2021-04-04
PKM	scaffold_2	25.7589	26.0777	1	2021-02-02
PKM	scaffold_2	26.0778	26.5046	1	2021-02-03
PKM	scaffold_2	26.5046	27.2047	2	2021-04-04
PKM	scaffold_2	27.2049	28.6476	4	2021-02-02
PKM	scaffold_2	28.6476	28.959	1	2021-04-04
PKM	scaffold_2	28.9614	29.9897	3	0/2
PKM	scaffold_2	29.9899	30.4678	1	0/4
PKM	scaffold_2	30.4678	30.7876	1	0/3
PKM	scaffold_2	30.7879	31.4931	2	0/2
PKM	scaffold_2	31.4931	33.4492	6	0/0
PKM	scaffold_2	33.4494	36.3657	8	0/2
PKM	scaffold_3	0.0127	5.5019	16	0/2
PKM	scaffold_3	5.5044	8.4186	7	2021-02-02
PKM	scaffold_3	8.4214	8.8026	1	2021-02-03
PKM	scaffold_3	8.8028	9.1265	1	2021-02-02
PKM	scaffold_3	9.1265	9.4295	1	2021-02-03
PKM	scaffold_3	9.4296	10.1568	2	2021-02-02
PKM	scaffold_3	10.1569	10.5294	1	2021-02-03
PKM	scaffold_3	10.5295	12.9327	6	2021-02-02
PKM	scaffold_3	12.9328	13.2191	1	2021-02-03
PKM	scaffold_3	13.2191	16.3037	11	2021-02-02
PKM	scaffold_3	16.3038	16.9481	1	2021-04-04
PKM	scaffold_3	16.9482	18.9176	4	2021-02-02
PKM	scaffold_3	18.9176	19.2556	1	UNK
PKM	scaffold_3	19.2556	20.6343	2	2021-02-03
PKM	scaffold_3	20.6351	23.08	2	2021-04-04
PKM	scaffold_3	23.0801	24.8338	2	2021-02-02
PKM	scaffold_3	24.8371	25.8368	1	UNK
PKM	scaffold_3	25.8371	26.5684	1	0/2
PKM	scaffold_3	26.5689	28.0174	1	0/UNK
PKM	scaffold_3	28.0174	29.5088	2	2021-02-03
PKM	scaffold_3	29.5089	30.3361	1	2021-04-04
PKM	scaffold_3	30.3361	30.511	1	UNK
PKM	scaffold_3	30.5158	32.1463	4	2021-02-02
PKM	scaffold_3	32.1463	32.8723	1	UNK
PKM	scaffold_3	32.8723	33.6853	1	2021-02-02
PKM	scaffold_3	33.6853	34.2783	1	2021-04-04
PKM	scaffold_3	34.2783	36.3193	2	2021-02-02
PKM	scaffold_3	36.3213	37.5853	1	2021-02-03
PKM	scaffold_3	37.5863	38.0073	1	2021-02-02
PKM	scaffold_3	38.0073	38.3343	1	2021-04-04
PKM	scaffold_3	38.3343	39.5533	2	2021-02-02
PKM	scaffold_3	39.5553	39.7313	1	2021-04-04
PKM	scaffold_3	39.7323	41.7113	7	2021-02-02
PKM	scaffold_3	41.7113	42.0743	2	2021-04-04
PKM	scaffold_3	42.0743	44.2203	10	2021-02-02
PKM	scaffold_3	44.2213	44.5133	1	2021-04-04
PKM	scaffold_3	44.5133	44.9333	1	2021-02-02
PKM	scaffold_3	44.9353	45.4733	1	2021-02-03
PKM	scaffold_3	45.4793	46.4273	2	2021-02-02
PKM	scaffold_3	46.4303	46.8073	1	2021-04-04
PKM	scaffold_3	46.8073	47.2773	1	2021-02-02
PKM	scaffold_3	47.2823	47.7783	1	2021-04-04
PKM	scaffold_3	47.7793	51.0253	8	2021-02-02
PKM	scaffold_4	0.057	1.277	3	2021-02-03
PKM	scaffold_4	1.277	2.872	4	2021-02-02
PKM	scaffold_4	2.872	3.356	1	2021-02-03
PKM	scaffold_4	3.362	3.813	1	2021-04-04
PKM	scaffold_4	3.813	5.841	2	2021-02-03
PKM	scaffold_4	5.841	6.319	1	2021-02-02
PKM	scaffold_4	6.319	6.968	1	2021-04-04
PKM	scaffold_4	6.968	7.393	1	2021-02-03
PKM	scaffold_4	7.393	8.088	1	UNK
PKM	scaffold_4	8.088	9.089	3	2021-04-04
PKM	scaffold_4	9.089	9.354	1	2021-02-02
PKM	scaffold_4	9.354	9.631	1	2021-02-03
PKM	scaffold_4	9.631	10.998	3	2021-02-02
PKM	scaffold_4	10.998	11.238	1	2021-04-04
PKM	scaffold_4	11.238	11.793	1	2/UNK
PKM	scaffold_4	11.794	12.177	1	UNK
PKM	scaffold_4	12.177	12.48	1	2021-02-02
PKM	scaffold_4	12.48	12.741	1	2021-04-04
PKM	scaffold_4	12.741	13.554	2	2021-02-03
PKM	scaffold_4	13.554	14.415	3	2021-02-02
PKM	scaffold_4	14.416	14.803	1	2021-04-04
PKM	scaffold_4	14.803	18.443	10	2021-02-02
PKM	scaffold_4	18.443	18.901	1	2021-02-03
PKM	scaffold_4	18.901	21.694	9	2021-02-02
PKM	scaffold_4	21.694	22.114	1	UNK
PKM	scaffold_4	22.114	22.814	2	2021-02-02
PKM	scaffold_4	22.815	23.275	1	2021-04-04
PKM	scaffold_4	23.276	25.196	5	2021-02-02
PKM	scaffold_4	25.196	25.626	1	2021-04-04
PKM	scaffold_4	25.626	25.649	1	UNK
PKM	scaffold_5	0.0485	5.2815	2	2021-02-02
PKM	scaffold_5	5.2825	7.2685	1	2021-04-04
PKM	scaffold_5	7.2685	8.5295	1	2/UNK
PKM	scaffold_5	8.5295	9.9415	2	2021-04-04
PKM	scaffold_5	9.9415	12.3015	1	2021-02-02
PKM	scaffold_5	12.3015	12.7935	1	UNK
PKM	scaffold_5	12.7935	13.3485	2	2021-02-03
PKM	scaffold_5	13.3485	13.6885	1	2/UNK
PKM	scaffold_5	13.6885	15.5405	4	2021-02-03
PKM	scaffold_5	15.5415	15.8335	1	UNK
PKM	scaffold_5	15.8335	15.9895	1	2021-02-03
PKM	scaffold_5	15.9895	16.4435	1	2/UNK
PKM	scaffold_5	16.4435	17.1105	1	2021-02-03
PKM	scaffold_5	17.1115	17.9065	1	2/UNK
PKM	scaffold_5	17.9065	19.2825	2	2021-02-03
PKM	scaffold_5	19.2825	24.0485	8	2021-02-02
PKM	scaffold_5	24.0485	25.8435	1	2021-04-04
PKM	scaffold_5	25.8655	27.0775	2	2021-02-02
PKM	scaffold_5	27.0775	28.8565	1	2021-02-03
PKM	scaffold_5	28.8565	29.4565	1	UNK
PKM	scaffold_5	29.4565	29.8095	1	2021-02-02
PKM	scaffold_5	29.8095	30.6725	1	2021-02-03
PKM	scaffold_5	30.6725	31.0925	1	UNK
PKM	scaffold_5	31.0925	32.2545	1	2021-02-03
PKM	scaffold_5	32.2545	32.9515	1	2021-04-04
PKM	scaffold_5	32.9515	33.3055	1	2021-02-02
PKM	scaffold_5	33.3065	34.7195	4	2021-02-03
PKM	scaffold_5	34.7195	35.7325	3	2021-04-04
PKM	scaffold_5	35.7325	41.6995	16	2021-02-02
PKM	scaffold_5	41.7035	42.0675	1	2021-04-04
PKM	scaffold_5	42.0675	43.2935	3	2021-02-02
PKM	scaffold_6	0.007	1.913	2	2021-02-02
PKM	scaffold_6	1.913	2.102	1	2021-03-03
PKM	scaffold_6	2.102	2.304	1	2021-02-03
PKM	scaffold_6	2.304	2.576	1	UNK
PKM	scaffold_6	2.576	2.744	1	2/UNK
PKM	scaffold_6	2.744	2.964	1	2/UNK
PKM	scaffold_6	2.964	5.672	4	2021-02-02
PKM	scaffold_6	5.695	5.983	1	2021-03-03
PKM	scaffold_6	5.983	6.273	1	2021-02-03
PKM	scaffold_6	6.273	7.814	6	2021-02-02
PKM	scaffold_6	7.815	8.292	1	2/UNK
PKM	scaffold_6	8.292	8.864	1	2/UNK
PKM	scaffold_6	8.864	9.111	1	2021-02-02
PKM	scaffold_6	9.111	9.4	1	2021-04-04
PKM	scaffold_6	9.4	9.644	1	UNK
PKM	scaffold_6	9.644	11.759	8	2021-02-02
PKM	scaffold_6	11.759	12.089	1	UNK
PKM	scaffold_6	12.089	12.452	1	2021-04-04
PKM	scaffold_6	12.454	12.804	1	2/UNK
PKM	scaffold_6	12.805	16.233	11	2021-02-02
PKM	scaffold_6	16.233	16.616	1	2021-04-04
PKM	scaffold_6	16.616	18.955	6	2021-02-02
PKM	scaffold_6	18.955	23.09	18	0/2
PKM	scaffold_6	23.091	23.295	1	0/4
PKM	scaffold_6	23.295	25.104	9	0/2
PKM	scaffold_6	25.105	25.576	2	0/3
PKM	scaffold_6	25.576	25.584	1	0/UNK
PKM	scaffold_7	0.0172	2.3802	6	2021-02-03
PKM	scaffold_7	2.3802	10.3612	19	2021-02-02
PKM	scaffold_7	10.3622	11.5322	2	2021-02-03
PKM	scaffold_7	11.5362	13.6672	1	UNK
PKM	scaffold_7	13.6672	15.2132	3	2021-02-03
PKM	scaffold_7	15.2132	15.9132	2	UNK
PKM	scaffold_7	15.9142	16.1632	1	UNK
PKM	scaffold_7	16.1632	17.1272	1	2021-02-03
PKM	scaffold_7	17.1272	17.4162	1	2021-04-04
PKM	scaffold_7	17.4162	18.3052	2	2021-02-03
PKM	scaffold_7	18.3052	19.0002	1	2021-04-04
PKM	scaffold_7	19.0002	20.5352	2	2021-02-03
PKM	scaffold_7	20.5352	20.8082	1	UNK
PKM	scaffold_7	20.8082	21.1022	1	2021-02-03
PKM	scaffold_8	0.0156	0.1836	1	2000-02-01
PKM	scaffold_8	0.1836	0.4046	1	2000-04-01
PKM	scaffold_8	0.4046	2.1886	6	2000-02-01
PKM	scaffold_8	2.1886	2.5906	1	2/UNK
PKM	scaffold_8	2.5906	2.8826	1	2021-02-02
PKM	scaffold_8	2.8826	3.3616	1	2021-04-04
PKM	scaffold_8	3.3616	4.5556	3	2021-02-02
PKM	scaffold_8	4.5556	4.9646	1	2021-04-04
PKM	scaffold_8	4.9646	5.6636	2	2021-02-02
PKM	scaffold_8	5.6636	6.2476	1	2021-04-04
PKM	scaffold_8	6.2536	7.3116	1	2021-02-02
PKM	scaffold_8	7.3116	7.6616	1	UNK
PKM	scaffold_8	7.6616	8.4566	1	2021-02-02
PKM	scaffold_8	8.4596	9.8326	2	2021-04-04
PKM	scaffold_8	9.8326	12.4916	5	2021-02-02
PKM	scaffold_8	12.4916	12.8776	1	2021-02-03
PKM	scaffold_8	12.8776	17.4776	9	2021-02-02
PKM	scaffold_8	17.4776	18.0376	1	2021-02-03
PKM	scaffold_8	18.0376	18.8146	2	2021-02-02
PKM	scaffold_8	18.8146	19.4026	1	2021-04-04
PKM	scaffold_8	19.4026	20.5446	4	2021-02-02
PKM	scaffold_8	20.5446	20.9956	1	2021-04-04
PKM	scaffold_8	21.0056	25.0426	15	2021-02-02
PKM	scaffold_9	0.0223	0.3603	1	2021-04-04
PKM	scaffold_9	0.3603	1.0293	2	2021-02-02
PKM	scaffold_9	1.0313	1.3683	1	2021-02-03
PKM	scaffold_9	1.3683	1.7843	1	2021-03-03
PKM	scaffold_9	1.7853	4.5693	9	2021-02-03
PKM	scaffold_9	4.5693	5.0223	1	2000-02-01
PKM	scaffold_9	5.0223	5.3583	1	UNK/0
PKM	scaffold_9	5.3623	6.3483	2	2000-02-01
PKM	scaffold_9	6.3483	7.0823	1	2000-04-01
PKM	scaffold_9	7.0823	10.3973	6	2000-02-01
PKM	scaffold_9	10.3973	11.1793	1	UNK
PKM	scaffold_9	11.1803	14.4293	10	2021-02-02
PKM	scaffold_9	14.4433	27.8423	25	0/2
PKM	scaffold_9	27.8453	28.1233	1	UNK
PKM	scaffold_9	28.1243	28.5353	1	2021-03-02
PKM	scaffold_9	28.5353	30.5113	5	2021-02-02
PKM	scaffold_9	30.5113	30.7663	1	2021-02-03
PKM	scaffold_9	30.7663	30.9483	1	2021-02-02
PKM	scaffold_9	30.9483	31.1783	1	UNK
PKM	scaffold_9	31.1783	31.2873	1	2021-03-03
M08	scaffold_1	0.040681	18.5604	107	2021-02-02
M08	scaffold_1	18.5604	18.734	1	2021-04-04
M08	scaffold_1	18.7341	18.9633	1	2021-02-02
M08	scaffold_1	18.9633	19.2915	1	2021-04-04
M08	scaffold_1	19.2917	19.6757	1	2021-02-02
M08	scaffold_1	19.676	20.1678	1	2021-04-04
M08	scaffold_1	20.1678	20.5432	1	2021-02-03
M08	scaffold_1	20.5433	20.953	1	UNK
M08	scaffold_1	20.953	22.7357	4	2021-02-02
M08	scaffold_1	22.7357	22.9187	1	UNK
M08	scaffold_1	22.9187	23.8214	5	2021-02-02
M08	scaffold_1	23.8216	24.0973	1	2021-02-03
M08	scaffold_1	24.0974	24.2759	1	2021-02-02
M08	scaffold_1	24.2761	24.5833	2	2021-04-04
M08	scaffold_1	24.584	24.7492	1	2021-02-02
M08	scaffold_1	24.7499	24.9039	1	UNK
M08	scaffold_1	24.9039	25.4525	3	2021-02-03
M08	scaffold_1	25.4538	25.6653	1	UNK
M08	scaffold_1	25.6653	25.803	1	2021-04-04
M08	scaffold_1	25.803	25.9728	1	2021-02-02
M08	scaffold_1	25.9729	26.1459	1	2021-04-04
M08	scaffold_1	26.146	26.2251	1	UNK
M08	scaffold_1	26.2255	26.5444	2	2021-04-04
M08	scaffold_1	26.5445	28.0024	7	2021-02-02
M08	scaffold_1	28.0024	28.1821	1	2021-02-03
M08	scaffold_1	28.1823	28.5902	2	2021-02-02
M08	scaffold_1	28.5903	28.9319	2	2021-04-04
M08	scaffold_2	0.058	5.3209	12	2021-02-02
M08	scaffold_2	5.322	6.1002	1	2021-04-04
M08	scaffold_2	6.1002	8.0465	4	2021-02-03
M08	scaffold_2	8.0465	8.3193	1	2021-04-04
M08	scaffold_2	8.3197	11.3404	9	2021-02-03
M08	scaffold_2	11.3405	11.6065	1	2021-04-04
M08	scaffold_2	11.6068	11.8987	1	2021-02-03
M08	scaffold_2	11.8987	12.2115	1	UNK
M08	scaffold_2	12.2116	12.5578	1	2021-02-03
M08	scaffold_2	12.5578	12.8546	1	2/UNK
M08	scaffold_2	12.8547	13.0701	1	UNK
M08	scaffold_2	13.078	13.322	1	2021-03-03
M08	scaffold_2	13.3221	13.5235	1	2021-04-04
M08	scaffold_2	13.5236	13.9257	1	2/UNK
M08	scaffold_2	13.9268	14.4162	1	2021-02-03
M08	scaffold_2	14.4219	14.6921	1	2021-04-04
M08	scaffold_2	14.6922	15.3781	2	UNK
M08	scaffold_2	15.3784	15.7056	1	2021-02-03
M08	scaffold_2	15.7057	16.2668	1	2021-04-04
M08	scaffold_2	16.268	19.7907	12	2021-02-03
M08	scaffold_2	19.8129	21.1055	2	UNK
M08	scaffold_2	21.1055	21.3831	1	UNK
M08	scaffold_2	21.3831	21.5663	1	2/UNK
M08	scaffold_2	21.5667	21.8985	1	UNK
M08	scaffold_2	21.8987	22.217	1	2021-02-03
M08	scaffold_2	22.217	22.8635	2	UNK
M08	scaffold_2	22.8637	23.1109	1	2021-02-03
M08	scaffold_2	23.1109	23.8016	1	2/UNK
M08	scaffold_2	23.8045	24.5219	1	2021-02-03
M08	scaffold_2	24.5264	25.1327	1	UNK
M08	scaffold_2	25.1327	26.0585	2	2021-02-03
M08	scaffold_2	26.0585	26.8878	2	2021-04-04
M08	scaffold_2	26.8878	27.8381	3	2021-02-03
M08	scaffold_2	27.8381	28.0897	1	2021-02-02
M08	scaffold_2	28.0897	28.6421	1	2021-04-04
M08	scaffold_2	28.6422	28.9573	1	2021-02-02
M08	scaffold_2	28.959	29.9582	3	0/2
M08	scaffold_2	29.9583	30.4503	1	0/4
M08	scaffold_2	30.4505	36.3657	18	0/2
M08	scaffold_3	0.0127	0.4345	1	2021-04-04
M08	scaffold_3	0.4345	3.2062	7	2021-02-02
M08	scaffold_3	3.2063	4.351	5	0/2
M08	scaffold_3	4.3514	4.657	1	0/3
M08	scaffold_3	4.6571	4.9617	1	0/UNK
M08	scaffold_3	4.9625	5.5849	1	0/3
M08	scaffold_3	5.5871	5.9955	1	2021-04-04
M08	scaffold_3	5.9956	6.7971	2	2021-02-03
M08	scaffold_3	6.7971	7.3499	1	UNK
M08	scaffold_3	7.3499	8.8282	4	2021-02-02
M08	scaffold_3	8.8282	9.2353	1	2021-04-04
M08	scaffold_3	9.2353	9.5333	1	2021-02-02
M08	scaffold_3	9.5334	9.8556	1	2021-04-04
M08	scaffold_3	9.8557	10.2414	1	2021-02-03
M08	scaffold_3	10.2442	10.5842	1	2021-04-04
M08	scaffold_3	10.5844	12.487	4	2021-02-03
M08	scaffold_3	12.4871	12.792	1	UNK
M08	scaffold_3	12.7934	13.0395	1	2021-03-03
M08	scaffold_3	13.0396	13.3815	1	UNK
M08	scaffold_3	13.3816	13.6308	1	2021-04-04
M08	scaffold_3	13.631	14.0901	2	2021-02-03
M08	scaffold_3	14.0901	14.2394	1	UNK
M08	scaffold_3	14.2394	14.9519	2	2/UNK
M08	scaffold_3	14.9522	16.1508	3	UNK
M08	scaffold_3	16.1508	16.2749	1	2/UNK
M08	scaffold_3	16.275	16.8234	1	4/UNK
M08	scaffold_3	16.8237	17.4165	1	2021-03-03
M08	scaffold_3	17.4166	18.8775	3	2021-04-04
M08	scaffold_3	18.8776	19.2351	1	2021-03-03
M08	scaffold_3	19.2351	19.7305	1	2/UNK
M08	scaffold_3	19.7307	20.5645	1	2021-02-03
M08	scaffold_3	20.5668	20.87	1	UNK
M08	scaffold_3	20.8737	23.0192	1	2021-04-04
M08	scaffold_3	23.0194	23.3774	1	2021-02-03
M08	scaffold_3	23.3774	24.7499	1	2/UNK
M08	scaffold_3	24.75	25.6517	1	2/UNK
M08	scaffold_3	25.6519	26.5402	1	2021-04-04
M08	scaffold_3	26.5403	27.7989	1	2021-03-03
M08	scaffold_3	27.7989	29.1216	1	2021-02-03
M08	scaffold_3	29.1217	29.4757	1	2021-03-03
M08	scaffold_3	29.4757	30.4714	2	2021-02-03
M08	scaffold_3	30.4715	30.7504	1	2021-04-04
M08	scaffold_3	30.7507	31.3354	2	2021-02-03
M08	scaffold_3	31.3356	32.139	1	2/UNK
M08	scaffold_3	32.1404	33.3233	2	2021-02-03
M08	scaffold_3	33.3253	34.2063	1	2021-04-04
M08	scaffold_3	34.2063	34.9723	1	0/4
M08	scaffold_3	34.9743	36.7183	1	0/UNK
M08	scaffold_3	36.7183	37.5933	1	2021-02-03
M08	scaffold_3	37.5943	38.0063	1	2021-02-02
M08	scaffold_3	38.0073	38.3433	1	2021-04-04
M08	scaffold_3	38.3443	39.5613	2	2021-02-02
M08	scaffold_3	39.5613	39.7413	1	2021-04-04
M08	scaffold_3	39.7423	45.9573	23	2021-02-02
M08	scaffold_3	45.9573	48.3543	5	2021-04-04
M08	scaffold_3	48.3543	50.8383	6	2021-02-02
M08	scaffold_3	50.8383	51.0253	1	2021-02-03
M08	scaffold_4	0.057	0.403	1	2000-02-01
M08	scaffold_4	0.403	1.327	2	2000-03-01
M08	scaffold_4	1.327	2.957	4	2000-02-01
M08	scaffold_4	2.959	3.457	1	2/UNK
M08	scaffold_4	3.457	3.9	1	2021-02-02
M08	scaffold_4	3.9	5.339	1	2021-03-03
M08	scaffold_4	5.339	5.89	1	2021-04-04
M08	scaffold_4	5.89	6.532	1	2021-02-02
M08	scaffold_4	6.535	7.088	1	2021-04-04
M08	scaffold_4	7.088	7.537	1	2021-02-03
M08	scaffold_4	7.537	8.148	1	UNK
M08	scaffold_4	8.148	11.044	8	2021-02-02
M08	scaffold_4	11.044	11.36	1	2021-02-03
M08	scaffold_4	11.36	11.891	1	2/UNK
M08	scaffold_4	11.892	12.564	2	2021-02-02
M08	scaffold_4	12.564	12.769	1	2021-02-03
M08	scaffold_4	12.77	15.38	7	2021-02-02
M08	scaffold_4	15.38	15.596	1	2021-04-04
M08	scaffold_4	15.596	20.755	15	2021-02-02
M08	scaffold_4	20.755	21.111	1	2021-04-04
M08	scaffold_4	21.111	22.201	3	2021-02-03
M08	scaffold_4	22.201	22.53	1	2021-03-03
M08	scaffold_4	22.53	22.896	1	UNK
M08	scaffold_4	22.896	24.309	4	2021-02-02
M08	scaffold_4	24.309	25.649	3	0/2
M08	scaffold_5	0.0485	12.2995	7	2021-03-02
M08	scaffold_5	12.2995	12.7845	1	UNK
M08	scaffold_5	12.7845	13.1325	1	2021-04-04
M08	scaffold_5	13.1325	13.3465	1	2021-02-03
M08	scaffold_5	13.3465	13.6875	1	2/UNK
M08	scaffold_5	13.6875	15.5345	4	2021-02-03
M08	scaffold_5	15.5345	15.8245	1	2021-04-04
M08	scaffold_5	15.8245	15.9735	1	2021-03-03
M08	scaffold_5	15.9745	16.4305	1	UNK
M08	scaffold_5	16.4305	17.0855	1	2021-03-03
M08	scaffold_5	17.0935	18.3185	2	2021-02-03
M08	scaffold_5	18.3185	19.2835	1	UNK/3
M08	scaffold_5	19.2835	21.8595	7	2021-02-03
M08	scaffold_5	21.8595	24.0935	1	2021-04-04
M08	scaffold_5	24.0935	26.1425	1	UNK
M08	scaffold_5	26.1425	27.1215	2	2021-02-03
M08	scaffold_5	27.1215	29.1455	1	2021-03-03
M08	scaffold_5	29.1455	29.4655	1	2021-02-03
M08	scaffold_5	29.4655	29.8485	1	2021-03-03
M08	scaffold_5	29.8485	30.6795	1	2021-02-03
M08	scaffold_5	30.6805	31.0845	1	UNK
M08	scaffold_5	31.0845	33.2805	3	2021-02-03
M08	scaffold_5	33.2815	33.9835	2	2021-02-02
M08	scaffold_5	33.9835	34.6965	2	2021-04-04
M08	scaffold_5	34.6965	35.3665	2	2021-02-02
M08	scaffold_5	35.3665	35.7295	1	2021-04-04
M08	scaffold_5	35.7295	43.2935	20	2021-02-02
M08	scaffold_6	0.007	1.954	2	2021-02-03
M08	scaffold_6	1.954	2.139	1	2021-03-03
M08	scaffold_6	2.139	2.332	1	2021-04-04
M08	scaffold_6	2.332	2.583	1	UNK
M08	scaffold_6	2.584	2.748	1	2/UNK
M08	scaffold_6	2.748	4.292	3	2021-02-02
M08	scaffold_6	4.292	5.706	2	2021-02-03
M08	scaffold_6	5.706	6.041	1	2021-03-03
M08	scaffold_6	6.041	7.904	7	2021-02-03
M08	scaffold_6	7.905	8.412	1	2021-04-04
M08	scaffold_6	8.412	9.248	2	2021-02-03
M08	scaffold_6	9.248	9.524	1	2021-04-04
M08	scaffold_6	9.524	9.676	1	2/UNK
M08	scaffold_6	9.676	9.85	1	UNK
M08	scaffold_6	9.85	10.064	1	2021-02-03
M08	scaffold_6	10.064	10.172	1	UNK
M08	scaffold_6	10.172	10.45	1	2/UNK
M08	scaffold_6	10.45	10.83	1	2021-04-04
M08	scaffold_6	10.83	11.253	1	UNK
M08	scaffold_6	11.254	14.93	11	2021-02-03
M08	scaffold_6	14.93	15.359	1	2021-04-04
M08	scaffold_6	15.359	15.678	1	2021-03-03
M08	scaffold_6	15.679	15.97	1	UNK
M08	scaffold_6	15.97	16.38	1	2021-02-03
M08	scaffold_6	16.38	16.686	1	2021-03-03
M08	scaffold_6	16.686	18.07	3	2021-02-03
M08	scaffold_6	18.07	18.459	1	2021-04-04
M08	scaffold_6	18.459	18.755	1	2021-02-03
M08	scaffold_6	18.759	19.195	2	2021-04-04
M08	scaffold_6	19.195	19.376	1	2021-02-02
M08	scaffold_6	19.376	19.785	2	2021-02-03
M08	scaffold_6	19.786	20.491	3	2021-04-04
M08	scaffold_6	20.491	21.368	3	2021-02-03
M08	scaffold_6	21.37	21.548	1	2021-04-04
M08	scaffold_6	21.548	22.27	3	2021-02-03
M08	scaffold_6	22.27	22.62	2	2021-04-04
M08	scaffold_6	22.62	23.106	2	2021-02-03
M08	scaffold_6	23.106	23.306	1	2021-04-04
M08	scaffold_6	23.306	23.45	1	2/UNK
M08	scaffold_6	23.45	23.799	2	2021-02-03
M08	scaffold_6	23.799	23.971	1	UNK
M08	scaffold_6	23.971	24.471	2	2021-02-03
M08	scaffold_6	24.471	24.723	1	2021-04-04
M08	scaffold_6	24.723	24.927	1	2021-02-02
M08	scaffold_6	24.927	25.106	1	2021-02-03
M08	scaffold_6	25.106	25.311	1	UNK
M08	scaffold_6	25.311	25.559	1	2021-03-03
M08	scaffold_6	25.559	25.584	1	UNK
M08	scaffold_7	0.0172	2.4162	6	0/3
M08	scaffold_7	2.4162	2.6872	1	0/UNK
M08	scaffold_7	2.6872	3.0912	1	0/2
M08	scaffold_7	3.0912	3.4822	1	2021-02-02
M08	scaffold_7	3.4822	5.0972	5	2021-02-03
M08	scaffold_7	5.0982	5.4232	1	UNK
M08	scaffold_7	5.4232	5.8442	1	2021-02-02
M08	scaffold_7	5.8442	6.3852	1	2021-04-04
M08	scaffold_7	6.3852	6.7802	1	2021-02-03
M08	scaffold_7	6.7802	7.2532	1	2021-04-04
M08	scaffold_7	7.2532	8.4972	3	2021-02-02
M08	scaffold_7	8.4972	9.5232	2	2021-04-04
M08	scaffold_7	9.5232	10.3622	1	2021-02-02
M08	scaffold_7	10.3622	11.1002	1	2021-04-04
M08	scaffold_7	11.1002	13.6682	2	2021-02-03
M08	scaffold_7	13.6682	14.4722	1	2021-04-04
M08	scaffold_7	14.4732	15.2482	2	2021-02-03
M08	scaffold_7	15.2482	15.5942	1	2/UNK
M08	scaffold_7	15.5962	15.9282	1	UNK
M08	scaffold_7	15.9282	16.2112	1	2021-03-03
M08	scaffold_7	16.2122	17.1562	1	2021-02-03
M08	scaffold_7	17.1562	17.8602	2	2021-04-04
M08	scaffold_7	17.8632	18.3612	1	2/UNK
M08	scaffold_7	18.3612	20.5732	3	2021-02-03
M08	scaffold_7	20.5732	20.8852	1	UNK
M08	scaffold_7	20.8852	21.1022	1	2021-02-03
M08	scaffold_8	0.0156	0.1826	1	0/3
M08	scaffold_8	0.1826	0.3946	1	0/4
M08	scaffold_8	0.3946	0.6876	1	0/3
M08	scaffold_8	0.6876	1.0556	2	0/2
M08	scaffold_8	1.0556	1.2776	1	UNK
M08	scaffold_8	1.2786	2.8716	4	0/0
M08	scaffold_8	2.8716	6.2776	8	0/2
M08	scaffold_8	6.2776	7.3146	1	0/4
M08	scaffold_8	7.3156	8.5036	2	0/2
M08	scaffold_8	8.5046	8.8996	1	0/4
M08	scaffold_8	8.9006	10.2896	2	0/2
M08	scaffold_8	10.2896	10.9686	1	0/4
M08	scaffold_8	10.9696	11.3426	1	0/2
M08	scaffold_8	11.3426	12.3486	1	0/4
M08	scaffold_8	12.3486	12.8526	1	0/3
M08	scaffold_8	12.8526	15.6626	6	0/2
M08	scaffold_8	15.6626	16.5426	1	2021-03-02
M08	scaffold_8	16.5436	17.0216	1	UNK
M08	scaffold_8	17.0216	17.6076	1	0/2
M08	scaffold_8	17.6096	18.0916	1	0/UNK
M08	scaffold_8	18.0916	18.5986	1	0/2
M08	scaffold_8	18.5986	19.1106	1	0/3
M08	scaffold_8	19.1106	19.5416	1	0/4
M08	scaffold_8	19.5436	24.1096	15	0/2
M08	scaffold_8	24.1096	24.3946	1	UNK
M08	scaffold_8	24.3946	25.0426	3	2021-02-02
M08	scaffold_9	0.0223	0.3693	1	0/3
M08	scaffold_9	0.3693	1.3823	3	2021-03-03
M08	scaffold_9	1.3823	1.7963	1	2021-02-03
M08	scaffold_9	1.7973	4.7253	9	2021-02-02
M08	scaffold_9	4.7253	6.3703	4	2021-02-03
M08	scaffold_9	6.3713	7.0813	1	2021-02-02
M08	scaffold_9	7.0813	10.3783	6	2021-02-03
M08	scaffold_9	10.3793	11.1223	1	0/UNK
M08	scaffold_9	11.1223	12.0573	3	0/2
M08	scaffold_9	12.0573	12.9453	2	0/3
M08	scaffold_9	12.9463	14.7573	5	0/2
M08	scaffold_9	14.7573	15.2643	1	2021-03-02
M08	scaffold_9	15.2643	15.6383	1	2021-04-04
M08	scaffold_9	15.6383	16.1333	1	2021-02-03
M08	scaffold_9	16.1333	16.3783	1	UNK
M08	scaffold_9	16.3783	21.1553	10	2021-02-03
M08	scaffold_9	21.1553	22.0663	2	2021-04-04
M08	scaffold_9	22.0663	22.4513	1	2021-02-03
M08	scaffold_9	22.4513	23.1633	1	UNK
M08	scaffold_9	23.1633	23.6153	1	2021-02-03
M08	scaffold_9	23.6153	24.6413	1	4/UNK
M08	scaffold_9	24.6413	28.3673	8	2021-02-03
M08	scaffold_9	28.3683	28.8003	1	2021-04-04
M08	scaffold_9	28.8003	29.1153	1	2021-02-03
M08	scaffold_9	29.1153	29.5483	1	2021-04-04
M08	scaffold_9	29.5503	29.7763	1	UNK
M08	scaffold_9	29.7763	30.3763	1	2021-02-03
M08	scaffold_9	30.3763	30.6553	1	UNK/3
M08	scaffold_9	30.6563	30.8803	1	2021-03-03
M08	scaffold_9	30.8803	31.0783	1	UNK
M08	scaffold_9	31.0793	31.2873	1	2021-03-03
CSM	scaffold_1	0.040681	0.217646	1	2/UNK
CSM	scaffold_1	0.21766	0.40759	1	UNK
CSM	scaffold_1	0.407673	0.546136	1	2021-02-02
CSM	scaffold_1	0.546168	1.04008	3	2021-04-04
CSM	scaffold_1	1.04014	1.59292	3	2021-02-03
CSM	scaffold_1	1.59325	1.7372	1	UNK
CSM	scaffold_1	1.73723	2.18819	3	UNK
CSM	scaffold_1	2.19008	6.39253	20	2021-02-03
CSM	scaffold_1	6.3937	6.50938	1	UNK
CSM	scaffold_1	6.50954	6.7312	1	2/UNK
CSM	scaffold_1	6.73125	6.97014	1	2021-04-04
CSM	scaffold_1	6.97015	18.5211	66	2021-02-03
CSM	scaffold_1	18.5211	18.7139	1	2021-04-04
CSM	scaffold_1	18.7139	18.9586	1	2021-02-03
CSM	scaffold_1	18.959	19.2914	1	2021-04-04
CSM	scaffold_1	19.2915	20.2828	2	2021-02-03
CSM	scaffold_1	20.2828	20.6822	1	2021-03-03
CSM	scaffold_1	20.6822	20.9806	1	2021-04-04
CSM	scaffold_1	20.9806	21.4413	1	2021-02-03
CSM	scaffold_1	21.4426	22.0682	1	2021-04-04
CSM	scaffold_1	22.0684	22.8281	2	2021-02-03
CSM	scaffold_1	22.8282	22.9798	1	2021-04-04
CSM	scaffold_1	22.9799	23.1986	1	UNK
CSM	scaffold_1	23.1986	23.4251	1	2/UNK
CSM	scaffold_1	23.4255	23.5747	1	2021-02-02
CSM	scaffold_1	23.5747	24.3908	4	2021-03-03
CSM	scaffold_1	24.3909	24.5682	1	2021-04-04
CSM	scaffold_1	24.5685	24.7445	1	2021-03-03
CSM	scaffold_1	24.7447	24.9051	1	UNK
CSM	scaffold_1	24.9052	25.1048	1	2021-04-04
CSM	scaffold_1	25.1049	25.2733	1	2021-03-03
CSM	scaffold_1	25.2734	25.4934	1	2021-02-03
CSM	scaffold_1	25.4935	25.69	1	UNK
CSM	scaffold_1	25.69	27.0799	8	2021-04-04
CSM	scaffold_1	27.0826	27.2444	1	2021-02-02
CSM	scaffold_1	27.2445	27.4782	1	2021-02-03
CSM	scaffold_1	27.4784	27.9376	2	2021-02-02
CSM	scaffold_1	27.9377	28.1746	1	2021-02-03
CSM	scaffold_1	28.1747	28.5882	2	2021-02-02
CSM	scaffold_1	28.5882	28.9319	2	2021-04-04
CSM	scaffold_2	0.058	0.7494	2	2021-02-03
CSM	scaffold_2	0.7495	2.0992	2	2/UNK
CSM	scaffold_2	2.0995	2.7405	1	2021-02-03
CSM	scaffold_2	2.7405	2.9675	1	2021-04-04
CSM	scaffold_2	2.9697	3.2736	1	2021-02-03
CSM	scaffold_2	3.2736	3.667	1	2021-04-04
CSM	scaffold_2	3.6715	4.0808	1	2021-02-03
CSM	scaffold_2	4.0813	4.4146	1	2/UNK
CSM	scaffold_2	4.4147	5.0549	1	2021-02-03
CSM	scaffold_2	5.0607	5.4363	1	4/UNK
CSM	scaffold_2	5.4364	6.2998	1	2021-03-03
CSM	scaffold_2	6.2998	6.8633	1	2021-02-03
CSM	scaffold_2	6.8641	7.2029	1	2021-04-04
CSM	scaffold_2	7.2037	10.3196	9	2021-02-03
CSM	scaffold_2	10.3196	10.8086	1	UNK
CSM	scaffold_2	10.8108	11.7236	3	2021-02-03
CSM	scaffold_2	11.7236	12.0366	1	UNK
CSM	scaffold_2	12.0373	12.6403	2	2021-02-03
CSM	scaffold_2	12.6406	12.8663	1	2021-04-04
CSM	scaffold_2	12.8663	14.5013	5	2021-02-03
CSM	scaffold_2	14.5016	14.6958	1	2021-04-04
CSM	scaffold_2	14.6958	15.3733	2	3/UNK
CSM	scaffold_2	15.3734	20.0093	15	2021-03-02
CSM	scaffold_2	20.0094	21.0613	1	3/UNK
CSM	scaffold_2	21.0614	21.267	1	2021-03-03
CSM	scaffold_2	21.2671	21.7643	2	2021-02-03
CSM	scaffold_2	21.7643	22.1303	1	UNK
CSM	scaffold_2	22.1303	26.2174	9	2021-02-03
CSM	scaffold_2	26.2177	26.6723	1	2021-04-04
CSM	scaffold_2	26.6723	27.0001	1	2021-03-03
CSM	scaffold_2	27.0002	28.7355	5	2021-02-03
CSM	scaffold_2	28.7355	29.0427	1	2021-04-04
CSM	scaffold_2	29.043	32.1816	9	0/3
CSM	scaffold_2	32.1866	33.3205	3	0/2
CSM	scaffold_2	33.3206	35.5227	6	0/3
CSM	scaffold_2	35.5227	36.3657	3	0/2
CSM	scaffold_3	0.0127	0.4284	1	2021-04-04
CSM	scaffold_3	0.4286	2.0607	4	2021-02-02
CSM	scaffold_3	2.0613	2.3251	1	2021-04-04
CSM	scaffold_3	2.3251	3.393	3	2021-02-03
CSM	scaffold_3	3.3933	3.5622	1	UNK
CSM	scaffold_3	3.563	4.3312	3	2021-02-03
CSM	scaffold_3	4.3317	4.6346	1	UNK
CSM	scaffold_3	4.6346	4.9354	1	2/UNK
CSM	scaffold_3	4.9355	5.4722	1	UNK
CSM	scaffold_3	5.4723	6.3553	2	UNK
CSM	scaffold_3	6.3555	6.6972	1	2021-02-03
CSM	scaffold_3	6.6972	7.2324	1	UNK
CSM	scaffold_3	7.2325	7.7425	1	2021-04-04
CSM	scaffold_3	7.7425	9.1123	4	2021-02-03
CSM	scaffold_3	9.1124	10.49	4	2021-03-03
CSM	scaffold_3	10.49	12.2882	4	2021-02-03
CSM	scaffold_3	12.2894	12.7017	1	2021-04-04
CSM	scaffold_3	12.7018	12.9532	1	2/UNK
CSM	scaffold_3	12.9532	13.2479	1	2021-03-03
CSM	scaffold_3	13.2514	13.5694	1	2021-04-04
CSM	scaffold_3	13.5696	13.9438	2	2021-02-03
CSM	scaffold_3	13.9439	14.3324	2	2/UNK
CSM	scaffold_3	14.3325	14.5252	1	UNK
CSM	scaffold_3	14.5252	15.2881	1	2/UNK
CSM	scaffold_3	15.2896	15.8049	1	2021-02-02
CSM	scaffold_3	15.8049	16.1836	2	UNK
CSM	scaffold_3	16.1836	16.305	1	2/UNK
CSM	scaffold_3	16.305	17.321	1	2021-04-04
CSM	scaffold_3	17.321	17.7826	2	2021-02-03
CSM	scaffold_3	17.7862	19.2775	3	2021-04-04
CSM	scaffold_3	19.2776	19.8154	1	2021-02-03
CSM	scaffold_3	19.8155	20.6671	1	2021-03-03
CSM	scaffold_3	20.6715	21.4185	1	2021-04-04
CSM	scaffold_3	21.4218	24.9223	3	2021-02-03
CSM	scaffold_3	24.9223	25.8487	1	4/UNK
CSM	scaffold_3	25.8495	26.5942	1	2000-02-01
CSM	scaffold_3	26.5943	28.0523	1	UNK/0
CSM	scaffold_3	28.0525	29.2711	1	2021-04-04
CSM	scaffold_3	29.2711	29.548	1	2021-03-03
CSM	scaffold_3	29.548	31.0518	4	2021-02-03
CSM	scaffold_3	31.0518	31.4697	1	UNK
CSM	scaffold_3	31.4697	32.1636	1	4/UNK
CSM	scaffold_3	32.1677	32.8923	1	UNK
CSM	scaffold_3	32.8923	33.6963	1	2021-02-03
CSM	scaffold_3	33.6963	35.0633	2	2021-03-03
CSM	scaffold_3	35.0643	36.7543	1	UNK
CSM	scaffold_3	36.7563	37.6043	1	2021-04-04
CSM	scaffold_3	37.6043	38.0673	1	2021-02-02
CSM	scaffold_3	38.0683	40.2773	6	2021-02-03
CSM	scaffold_3	40.2773	40.4663	1	2021-03-03
CSM	scaffold_3	40.4663	41.2953	2	2021-02-03
CSM	scaffold_3	41.2953	41.4513	1	2021-02-02
CSM	scaffold_3	41.4513	42.5413	5	2021-02-03
CSM	scaffold_3	42.5423	43.6403	5	2021-02-02
CSM	scaffold_3	43.6403	43.8153	1	UNK
CSM	scaffold_3	43.8153	44.3373	2	2021-04-04
CSM	scaffold_3	44.3393	46.6063	5	2021-02-02
CSM	scaffold_3	46.6063	46.9973	1	2021-04-04
CSM	scaffold_3	46.9973	47.9823	2	2021-02-02
CSM	scaffold_3	47.9823	49.2533	3	2021-02-03
CSM	scaffold_3	49.2533	49.5363	1	2021-04-04
CSM	scaffold_3	49.5363	51.0253	4	2021-02-03
CSM	scaffold_4	0.057	1.282	3	2021-03-03
CSM	scaffold_4	1.288	1.653	1	2021-02-03
CSM	scaffold_4	1.653	1.968	1	4/UNK
CSM	scaffold_4	1.97	2.354	1	2021-02-03
CSM	scaffold_4	2.354	2.846	1	2021-02-02
CSM	scaffold_4	2.846	3.353	1	2021-02-03
CSM	scaffold_4	3.353	3.867	1	2021-04-04
CSM	scaffold_4	3.868	5.282	1	2021-03-03
CSM	scaffold_4	5.289	6.989	3	2021-04-04
CSM	scaffold_4	6.989	7.399	1	2021-03-03
CSM	scaffold_4	7.4	9.093	4	2021-02-03
CSM	scaffold_4	9.093	9.406	1	UNK/3
CSM	scaffold_4	9.406	9.71	1	2021-03-03
CSM	scaffold_4	9.711	11.333	4	2021-02-03
CSM	scaffold_4	11.333	12.226	2	UNK
CSM	scaffold_4	12.226	12.538	1	UNK
CSM	scaffold_4	12.538	12.743	1	UNK/3
CSM	scaffold_4	12.743	13.074	1	2021-02-03
CSM	scaffold_4	13.074	13.611	1	2021-03-03
CSM	scaffold_4	13.614	14.224	2	2021-02-03
CSM	scaffold_4	14.224	14.502	1	UNK
CSM	scaffold_4	14.503	14.951	1	2021-02-03
CSM	scaffold_4	14.953	15.371	1	UNK
CSM	scaffold_4	15.373	16.103	2	2021-04-04
CSM	scaffold_4	16.103	17.792	5	2021-02-03
CSM	scaffold_4	17.792	18.489	2	2/UNK
CSM	scaffold_4	18.489	18.947	1	2021-02-03
CSM	scaffold_4	18.947	19.235	1	2021-02-02
CSM	scaffold_4	19.235	19.87	2	2021-02-03
CSM	scaffold_4	19.87	20.195	1	UNK
CSM	scaffold_4	20.196	21.019	3	2021-02-03
CSM	scaffold_4	21.019	21.406	1	UNK/3
CSM	scaffold_4	21.407	22.157	2	2021-03-03
CSM	scaffold_4	22.158	22.477	1	UNK
CSM	scaffold_4	22.477	24.291	5	2021-03-03
CSM	scaffold_4	24.291	25.19	2	2021-02-03
CSM	scaffold_4	25.193	25.624	1	2021-03-03
CSM	scaffold_4	25.624	25.649	1	2021-04-04
CSM	scaffold_5	0.0485	2.2955	1	2021-02-03
CSM	scaffold_5	2.2955	7.2685	2	2021-04-04
CSM	scaffold_5	7.2685	8.5315	1	2/UNK
CSM	scaffold_5	8.5325	8.8575	1	2021-04-04
CSM	scaffold_5	8.8815	20.0785	18	2021-02-02
CSM	scaffold_5	20.0795	20.5585	1	2021-04-04
CSM	scaffold_5	20.5595	24.0205	6	2021-02-02
CSM	scaffold_5	24.0205	25.7995	1	2021-04-04
CSM	scaffold_5	25.7995	27.0605	2	2021-02-03
CSM	scaffold_5	27.0605	29.7095	3	2021-03-03
CSM	scaffold_5	29.7105	30.6485	1	2021-04-04
CSM	scaffold_5	30.6495	31.0725	1	UNK
CSM	scaffold_5	31.0725	33.9815	5	2021-02-03
CSM	scaffold_5	33.9825	34.3055	1	2021-04-04
CSM	scaffold_5	34.3055	34.6615	1	2021-02-03
CSM	scaffold_5	34.6615	35.6965	3	2021-04-04
CSM	scaffold_5	35.7025	36.9055	3	2021-02-02
CSM	scaffold_5	36.9055	37.2745	1	UNK
CSM	scaffold_5	37.2745	40.9355	10	2021-02-02
CSM	scaffold_5	40.9355	41.2825	1	2021-02-03
CSM	scaffold_5	41.2825	42.4305	3	2021-02-02
CSM	scaffold_5	42.4305	42.8485	1	2021-04-04
CSM	scaffold_5	42.8485	43.2935	1	2021-02-02
CSM	scaffold_6	0.007	1.956	2	2021-02-03
CSM	scaffold_6	1.956	2.14	1	2021-03-03
CSM	scaffold_6	2.14	2.33	1	2021-04-04
CSM	scaffold_6	2.33	2.746	2	UNK
CSM	scaffold_6	2.747	2.984	1	2/UNK
CSM	scaffold_6	2.985	3.243	1	2021-02-03
CSM	scaffold_6	3.243	4.276	1	2/UNK
CSM	scaffold_6	4.276	5.696	2	2021-02-03
CSM	scaffold_6	5.696	5.989	1	2021-03-03
CSM	scaffold_6	5.989	6.287	1	UNK
CSM	scaffold_6	6.287	6.707	2	2021-02-03
CSM	scaffold_6	6.707	6.847	1	UNK
CSM	scaffold_6	6.847	7.82	3	2021-02-03
CSM	scaffold_6	7.826	8.295	1	UNK
CSM	scaffold_6	8.295	8.889	1	UNK/3
CSM	scaffold_6	8.889	9.181	1	2021-02-03
CSM	scaffold_6	9.181	9.47	1	2021-04-04
CSM	scaffold_6	9.47	9.649	1	UNK
CSM	scaffold_6	9.649	9.8	1	UNK
CSM	scaffold_6	9.8	9.97	1	2/UNK
CSM	scaffold_6	9.97	10.127	1	2021-02-03
CSM	scaffold_6	10.127	10.351	1	2021-04-04
CSM	scaffold_6	10.352	11.121	2	UNK
CSM	scaffold_6	11.121	12.135	3	2021-02-03
CSM	scaffold_6	12.137	12.493	1	UNK
CSM	scaffold_6	12.495	13.158	2	2021-02-03
CSM	scaffold_6	13.158	13.448	1	UNK/3
CSM	scaffold_6	13.448	14.082	2	2021-02-03
CSM	scaffold_6	14.082	14.508	1	UNK/3
CSM	scaffold_6	14.508	14.826	1	2021-02-03
CSM	scaffold_6	14.826	15.103	1	2021-04-04
CSM	scaffold_6	15.103	15.459	1	UNK
CSM	scaffold_6	15.459	15.775	1	2021-03-03
CSM	scaffold_6	15.776	15.986	1	2021-02-02
CSM	scaffold_6	15.986	16.489	1	UNK
CSM	scaffold_6	16.489	16.891	1	2021-03-03
CSM	scaffold_6	16.891	17.789	2	2021-02-03
CSM	scaffold_6	17.789	18.22	1	2021-04-04
CSM	scaffold_6	18.22	18.86	2	2021-02-02
CSM	scaffold_6	18.86	19.108	1	2021-04-04
CSM	scaffold_6	19.109	19.71	3	2021-02-02
CSM	scaffold_6	19.71	20.162	2	2021-04-04
CSM	scaffold_6	20.162	21.507	5	2021-02-02
CSM	scaffold_6	21.507	21.785	1	2021-04-04
CSM	scaffold_6	21.785	22.237	2	2021-02-02
CSM	scaffold_6	22.237	22.408	1	UNK
CSM	scaffold_6	22.408	23.069	3	2021-02-02
CSM	scaffold_6	23.069	23.285	1	2021-04-04
CSM	scaffold_6	23.286	24.928	8	2021-02-02
CSM	scaffold_6	24.928	25.106	1	UNK
CSM	scaffold_6	25.106	25.577	2	2021-02-03
CSM	scaffold_6	25.579	25.584	1	UNK
CSM	scaffold_7	0.0172	2.6672	7	2021-03-03
CSM	scaffold_7	2.6672	5.0602	7	2021-02-03
CSM	scaffold_7	5.0602	5.4002	1	UNK
CSM	scaffold_7	5.4002	5.8372	1	2021-02-02
CSM	scaffold_7	5.8372	6.3832	1	2021-04-04
CSM	scaffold_7	6.3832	6.7672	1	2021-02-03
CSM	scaffold_7	6.7672	7.7452	2	2021-04-04
CSM	scaffold_7	7.7452	10.9332	6	2021-02-02
CSM	scaffold_7	10.9422	11.5092	1	UNK
CSM	scaffold_7	11.5092	13.5992	1	UNK
CSM	scaffold_7	13.6012	15.5222	4	2021-02-02
CSM	scaffold_7	15.5222	15.8552	1	2021-04-04
CSM	scaffold_7	15.8552	16.1192	1	UNK
CSM	scaffold_7	16.1192	17.7982	3	2021-02-02
CSM	scaffold_7	17.7982	18.1602	1	2/UNK
CSM	scaffold_7	18.1602	21.1022	5	2021-02-02
CSM	scaffold_8	0.0156	0.4036	2	2021-02-03
CSM	scaffold_8	0.4036	0.8386	2	2021-03-03
CSM	scaffold_8	0.8396	1.3236	2	0/2
CSM	scaffold_8	1.3246	1.7216	1	0/4
CSM	scaffold_8	1.7226	4.5506	7	0/2
CSM	scaffold_8	4.5506	5.2306	2	0/3
CSM	scaffold_8	5.2356	5.6956	1	0/2
CSM	scaffold_8	5.7036	6.2936	1	0/4
CSM	scaffold_8	6.2946	8.4666	3	2021-03-03
CSM	scaffold_8	8.4666	8.7446	1	2021-04-04
CSM	scaffold_8	8.7446	10.1836	2	2021-02-03
CSM	scaffold_8	10.1836	10.6566	1	2021-04-04
CSM	scaffold_8	10.6576	11.0036	1	2021-02-03
CSM	scaffold_8	11.0036	12.4776	2	2021-04-04
CSM	scaffold_8	12.4776	12.8746	1	2021-03-03
CSM	scaffold_8	12.8746	17.0166	8	2021-02-03
CSM	scaffold_8	17.0166	17.5116	1	2021-02-02
CSM	scaffold_8	17.5116	18.0686	1	UNK
CSM	scaffold_8	18.0696	18.3746	1	2021-02-02
CSM	scaffold_8	18.3756	18.8596	1	2/UNK
CSM	scaffold_8	18.8606	20.2306	4	2000-02-01
CSM	scaffold_8	20.2306	21.0576	2	2000-04-01
CSM	scaffold_8	21.0576	22.5126	5	2000-02-01
CSM	scaffold_8	22.5126	25.0426	9	2021-02-02
CSM	scaffold_9	0.0223	0.3593	1	2021-04-04
CSM	scaffold_9	0.3593	1.0163	2	2021-02-02
CSM	scaffold_9	1.0163	4.5233	11	2021-02-03
CSM	scaffold_9	4.5233	9.4053	9	2000-02-01
CSM	scaffold_9	9.4053	9.7163	1	2000-04-01
CSM	scaffold_9	9.7163	10.3983	1	UNK/0
CSM	scaffold_9	10.3983	11.1783	1	UNK
CSM	scaffold_9	11.1783	12.0303	3	2021-02-03
CSM	scaffold_9	12.0303	12.8913	2	2021-03-03
CSM	scaffold_9	12.8913	14.3843	5	2021-02-03
CSM	scaffold_9	14.3843	15.0973	1	0/4
CSM	scaffold_9	15.1003	20.2173	12	0/2
CSM	scaffold_9	20.2183	21.2203	1	0/3
CSM	scaffold_9	21.2203	22.2033	2	0/4
CSM	scaffold_9	22.2053	22.6393	1	0/2
CSM	scaffold_9	22.6393	23.4213	1	0/3
CSM	scaffold_9	23.4213	24.1043	1	0/UNK
CSM	scaffold_9	24.1043	27.8033	6	0/3
CSM	scaffold_9	27.8033	28.1233	1	UNK/3
CSM	scaffold_9	28.1233	28.5443	1	2021-04-04
CSM	scaffold_9	28.5443	29.1783	2	2021-02-03
CSM	scaffold_9	29.1783	29.6393	1	2021-04-04
CSM	scaffold_9	29.6393	30.0063	1	UNK
CSM	scaffold_9	30.0063	30.5133	1	3/UNK
CSM	scaffold_9	30.5133	30.7663	1	2021-04-04
CSM	scaffold_9	30.7663	30.9483	1	2021-03-03
CSM	scaffold_9	30.9483	31.1573	1	UNK
CSM	scaffold_9	31.1583	31.2883	1	2021-03-03
WLM	scaffold_1	0.042403	0.414172	2	UNK
WLM	scaffold_1	0.414254	1.05113	4	2021-04-04
WLM	scaffold_1	1.05124	1.42452	2	2021-03-03
WLM	scaffold_1	1.42461	1.59944	1	UNK
WLM	scaffold_1	1.59947	1.7439	1	2021-03-03
WLM	scaffold_1	1.7439	1.9322	1	UNK
WLM	scaffold_1	1.93225	2.0721	1	UNK
WLM	scaffold_1	2.07213	3.82483	10	2021-02-03
WLM	scaffold_1	3.82543	4.11184	1	2021-04-04
WLM	scaffold_1	4.11188	4.3664	1	2021-02-02
WLM	scaffold_1	4.36646	4.54145	1	2021-02-03
WLM	scaffold_1	4.54146	4.69967	1	2021-03-03
WLM	scaffold_1	4.69971	4.92965	1	2021-04-04
WLM	scaffold_1	4.92971	5.07123	1	2021-03-03
WLM	scaffold_1	5.07125	5.31885	1	UNK
WLM	scaffold_1	5.31893	6.17756	2	2021-04-04
WLM	scaffold_1	6.17767	6.32517	1	2021-02-03
WLM	scaffold_1	6.32525	6.46912	1	UNK
WLM	scaffold_1	6.46918	7.06998	3	2021-02-02
WLM	scaffold_1	7.07103	7.34	1	2021-04-04
WLM	scaffold_1	7.34	7.85082	3	2021-02-03
WLM	scaffold_1	7.85115	8.14928	1	2021-02-02
WLM	scaffold_1	8.14929	8.3455	1	2021-04-04
WLM	scaffold_1	8.34569	8.63987	2	2021-03-03
[truncated: 3,073 more rows]

## Sheet: Supplementary Fig. 3
Sup. Fig. 3
	data	two.epo	const
1	40760	39970	41240
2	21180	21830	22090
3	14770	15930	15860
4	14460	13110	12890
5	10710	11560	11250
6	10480	10670	10310
7	9610	10200	9819
8	6323	5030	4833

## Sheet: Supplementary Fig. 4a
Sup. Fig. 4a K=6
sample	PU	CI	IC	FO	MA	MS
CI1	0	1	0	0	0	0
HUM	0	1	0	0	0	0
ICH	0	0	0.9999	0	0	0
FOR	0	0	0	1	0	0
LAP	1	0	0	0	0	0
P17	0.9999	0	0	0	0	0
LMA	0	0.5003	0	0	0.4996	0
RRL	0	0.4951	0	0	0.5048	0
YZN	0	0	0.5496	0	0	0.4504
CAL	0	0	0	0.4835	0.5164	0
DDS	0.4789	0	0	0	0.5211	0
SWO	0.4086	0	0	0	0.5914	0
KB3	0.3126	0	0	0	0.6874	0
UNS	0.2111	0	0	0	0.7889	0
KNG	0.1853	0	0	0	0.8147	0
M08	0.0189	0	0	0	0.907	0.0741
CLP	0	0	0	0	1	0
DNC	0	0	0	0	1	0
M10	0	0	0	0	1	0
M11	0	0	0	0	1	0
M12	0	0	0	0	1	0
PKM	0	0	0	0	1	0
RK3	0	0	0	0	1	0
SNK	0	0	0	0	1	0
WLM	0	0	0	0	1	0
SCM	0	0	0	0	0.9999	0
M22	0	0	0	0	0.966	0.0339
M03	0	0	0	0	0.8879	0.1121
M02	0	0	0	0	0.8494	0.1505
CSM	0	0	0	0	0.8273	0.1726
M01	0	0	0	0	0.4514	0.5486
M04	0	0	0	0	0.426	0.5739
MS1	0	0	0	0	0	1
MS2	0	0	0	0	0	1

## Sheet: Supplementary Fig. 8c
Sup. Fig. 8c K=9
sample	PU	CI	RK	IC	FO	m2	m1	h2	h1
CAR	0	0	0	0	0.4404	0	0	0	0.5596
LIM	0	0.498	0	0	0	0	0	0	0.502
LMA	0	0.4928	0	0	0	0	0	0	0.5072
SWO	0.4968	0	0	0	0	0	0	0	0.5031
PAR	0.518	0	0	0	0	0	0	0	0.4819
DDS	0.4392	0	0	0	0	0	0	0	0.5607
RKG	0	0	0.5065	0	0	0	0	0	0.4934
R00	0.5203	0	0	0	0	0	0	0	0.4796
KBU	0	0	0.5046	0	0	0	0	0	0.4953
R07	0	0	0.428	0	0	0.0889	0	0	0.483
SH3	0	0	0.4618	0	0	0	0	0	0.5381
M00	0	0	0.5008	0	0	0	0	0	0.4991
TB5	0	0	0.4985	0	0	0	0	0	0.5014
TB0	0	0	0.4467	0	0	0	0	0	0.5532
KRJ	0	0	0	0	0	0	0	0	0.9999
M12	0	0	0	0	0	0	0	0	0.9999
M11	0	0	0	0	0	0	0	0	0.9999
KB3	0	0	0	0	0	0	0.5114	0.0044	0.4842
RK3	0	0	0	0	0	0.5203	0.0074	0	0.4722
SCM	0	0	0	0	0	0.1563	0.3385	0	0.5051
SNK	0	0	0	0	0	0.4786	0	0	0.5214
CLP	0	0	0	0	0	0.4809	0	0	0.5191
WMM	0	0	0	0	0	0	0.4868	0	0.5132
KNG	0	0	0	0	0	0.4594	0	0	0.5405
UNS	0	0	0	0	0	0.5292	0	0	0.4707
OBN	0	0	0	0	0	0	0.5067	0.0042	0.4891
M17	0	0	0	0	0	0.1531	0.3259	0	0.5209
M16	0	0	0	0	0	0	0.5068	0.0038	0.4893
M15	0	0	0	0	0	0	0.5093	0.0041	0.4866
M14	0	0	0	0	0	0	0.4889	0	0.511
M13	0	0	0	0	0	0	0.4903	0	0.5096
M10	0	0	0	0	0	0	0.5106	0.004	0.4853
PKM	0	0	0	0	0	0	0.5091	0.0042	0.4866
WLM	0	0	0	0	0	0	0.4907	0	0.5092
M02	0	0	0	0	0	0	0.4761	0.0057	0.5181
M01	0	0	0	0	0	0.4607	0	0	0.5392
M04	0	0	0	0	0	0	0.0645	0.4579	0.4775
MS2	0	0	0	0	0	0	0	0.4285	0.5715
MS1	0	0	0	0	0	0	0	0.9999	0
M03	0	0	0	0	0	0	0.4681	0.5318	0
CSM	0	0	0	0	0	0	0.4622	0.5377	0
M08	0	0	0	0	0	0.4786	0	0.5213	0
M24	0	0	0	0	0	0	0.4805	0.5194	0
YZN	0	0	0	0.4913	0	0	0	0.5086	0
KSH	0	0	0	0	0	0.4788	0.5211	0	0
M19	0	0	0	0	0	0.5352	0.4647	0	0
M20	0.4858	0	0	0	0	0.5141	0	0	0
CLM	0.4939	0	0	0	0	0	0.5061	0	0
M21	0	0	0	0	0	0	0.9999	0	0
RK1	0	0	0.9999	0	0	0	0	0	0
SHI	0	0	0.9999	0	0	0	0	0	0
P03	0.9999	0	0	0	0	0	0	0	0
CI0	0	0.9999	0	0	0	0	0	0	0
FOR	0	0	0	0	0.9999	0	0	0	0
ICH	0	0	0	0.9999	0	0	0	0	0
# Sup. Fig. 8c K=10
sample	PU	p2	CI	RK	IC	FO	m2	m1	h2	h1
CAR	0	0	0	0	0	0.4394	0	0	0	0.5606
LIM	0	0	0.4976	0	0	0	0	0	0	0.5024
LMA	0	0	0.4922	0	0	0	0	0	0	0.5077
SWO	0	0.5194	0	0	0	0	0	0	0	0.4805
PAR	0.5077	0	0	0	0	0	0	0	0	0.4922
DDS	0.2071	0.2371	0	0	0	0	0	0	0	0.5558
RKG	0	0	0	0.5063	0	0	0	0	0	0.4936
R00	0.5103	0	0	0	0	0	0	0	0	0.4897
KBU	0	0	0	0.5044	0	0	0	0	0	0.4955
R07	0	0	0	0.4289	0	0	0.0879	0	0	0.4832
SH3	0	0	0	0.4616	0	0	0	0	0	0.5383
M00	0	0	0	0.5007	0	0	0	0	0	0.4993
TB5	0	0	0	0.4984	0	0	0	0	0	0.5015
TB0	0	0	0	0.4465	0	0	0	0	0	0.5534
KRJ	0	0	0	0	0	0	0	0	0	0.9999
M12	0	0	0	0	0	0	0	0	0	0.9999
M11	0	0	0	0	0	0	0	0	0	0.9999
KB3	0	0	0	0	0	0	0	0.5163	0	0.4836
RK3	0	0	0	0	0	0	0.528	0	0	0.4719
SCM	0	0	0	0	0	0	0.2612	0.2346	0	0.5041
SNK	0	0	0	0	0	0	0.4787	0	0	0.5212
CLP	0	0	0	0	0	0	0.4814	0	0	0.5185
WMM	0	0	0	0	0	0	0	0.4877	0	0.5122
KNG	0	0	0	0	0	0	0.4606	0	0	0.5393
UNS	0	0	0	0	0	0	0.5303	0	0	0.4696
OBN	0	0	0	0	0	0	0	0.5116	0	0.4883
M17	0	0	0	0	0	0	0.2399	0.2387	0	0.5213
M16	0	0	0	0	0	0	0	0.5114	0	0.4885
M15	0	0	0	0	0	0	0	0.514	0	0.4859
M14	0	0	0	0	0	0	0	0.4901	0	0.5099
M13	0	0	0	0	0	0	0	0.4906	0	0.5093
M10	0	0	0	0	0	0	0	0.5157	0	0.4843
PKM	0	0	0	0	0	0	0	0.5139	0	0.486
WLM	0	0	0	0	0	0	0	0.4918	0	0.5081
M02	0	0	0	0	0	0	0	0.482	0	0.5179
M01	0	0	0	0	0	0	0.461	0	0	0.5389
M04	0	0	0	0	0	0	0	0.0695	0.4521	0.4784
MS2	0	0	0	0	0	0	0	0	0.4284	0.5715
MS1	0	0	0	0	0	0	0	0	0.9999	0
M03	0	0	0	0	0	0	0	0.4743	0.5256	0
CSM	0	0	0	0	0	0	0	0.4685	0.5314	0
M08	0	0	0	0	0	0	0.4847	0	0.5152	0
M24	0	0	0	0	0	0	0	0.4871	0.5129	0
YZN	0	0	0	0	0.4891	0	0	0	0.5108	0
KSH	0	0	0	0	0	0	0.494	0.506	0	0
M19	0	0	0	0	0	0	0.5561	0.4438	0	0
M20	0	0.5178	0	0	0	0	0.4822	0	0	0
CLM	0	0.5233	0	0	0	0	0	0.4766	0	0
M21	0	0	0	0	0	0	0	0.9999	0	0
RK1	0	0	0	0.9999	0	0	0	0	0	0
SHI	0	0	0	0.9999	0	0	0	0	0	0
P03	0.9999	0	0	0	0	0	0	0	0	0
CI0	0	0	0.9999	0	0	0	0	0	0	0
FOR	0	0	0	0	0	0.9999	0	0	0	0
ICH	0	0	0	0	0.9999	0	0	0	0	0
